# Supplementary material for: Identification of circulating metabolites associated with wooden breast and white striping
Source: PLoS One. 2022 Sep 26;17(9):e0274208. doi: 10.1371/journal.pone.0274208 (PMC9512222; doi:10.1371/journal.pone.0274208)
Supplement: S1 Table — (XLSX) [file pone.0274208.s001.xlsx]

## Sheet: OrigScale
S1 Table. Raw values for the 615 metabolites identified and quantified by Metabolon.
PATHWAY SORTORDER	BIOCHEMICAL	SUPER PATHWAY	SUB PATHWAY	COMP ID	PLATFORM	CHEMICAL ID	RI	MASS	PUBCHEM	CAS	KEGG	Group HMDB	0 Unaffected	0 Unaffected	0 Unaffected	0 Unaffected	0 Unaffected	0 Unaffected	0 Unaffected	0 Unaffected	0 Unaffected	0 Unaffected	0 Unaffected	0 Unaffected	0 Unaffected	0 Unaffected	0 Unaffected	0 Unaffected	0 Unaffected	0 Unaffected	0 Unaffected	0 Unaffected	0 Unaffected	0 Unaffected	0 Unaffected	0 Unaffected	0 Unaffected	0 Unaffected	0 Unaffected	0 Unaffected	0 Unaffected	0 Unaffected	0 Unaffected	0 Unaffected	0 Unaffected	0 Unaffected	0 Unaffected	0 Unaffected	0 Unaffected
1466	(16 or 17)-methylstearate (a19:0 or i19:0)	Lipid	Fatty Acid, Branched	38296	LC/MS Neg	100002356	5993	297.28	3083779	2724-59-6		HMDB37397	359246	394838	651378	534847	556085	502093	1.00798e+06	319824	793812	587928	681193	1.30167e+06	475108	835865	1079409	1.39305e+06	613207	713020	591768	685571	833064	686465	876653	704614	552821	468123	643753	1.09177e+06	1.11289e+06	767541	486699	678071	2.48083e+06	1719487	704307	1.52401e+06	342922
475	(N(1) + N(8))-acetylspermidine	Amino Acid	Polyamine Metabolism	57814	LC/MS Pos Early	100016038	3080	188.176					862832	790865	1.35065e+06	907253	568016	1.6473e+06	507408	1.17293e+06	652003	536719	898440	1.21913e+06	1.06837e+06	371915	673595	395108	1.12548e+06	1.70161e+06	1.55807e+06	1.76471e+06	960072	735196	1.41714e+06	857292	943454	890629	1212391	1.76741e+06	1.25036e+06	607501	586066	921639	957108	1.16049e+06	568627	1.08458e+06	1.15289e+06
2538	1-(1-enyl-oleoyl)-GPE (P-18:1)*	Lipid	Lysoplasmalogen	44621	LC/MS Neg	100005372	6250	462.299					1.69332e+06	792858	1.63096e+06	787132	2.63873e+06	568398	1.0815e+06	1.04692e+06	1.36489e+06	929098	781615	789158	1.3151e+06	612183	2.4114e+06	1.07739e+06	944189	862870	1.12699e+06	3.04163e+06	1.89699e+06	885187	1155196	1.02348e+06	2.53918e+06	986422	654896	2.52939e+06	1.54659e+06	1.01413e+06	1.15808e+06	595111	685783	1.84532e+06	712268	754482	688058
2515	1-(1-enyl-palmitoyl)-2-arachidonoyl-GPC (P-16:0/20:4)*	Lipid	Plasmalogen	52689	LC/MS Pos Late	100009014	2154	766.574				HMDB11220	3.94421e+06	1.99518e+06	2.85622e+06	2110709	3.18966e+06	2990886	2.15723e+06	3432890	2688433	1.56933e+06	1.60999e+06	1.99153e+06	2.60455e+06	2.87983e+06	3.79197e+06	5348683	2.42755e+06	2214426	3.49062e+06	2712681	2544261	2348705	3097157	2.33545e+06	2.64012e+06	3.56673e+06	2.95731e+06	2.73152e+06	2.07133e+06	2.68959e+06	3.26599e+06	2780215	2.74915e+06	3.47724e+06	2.07866e+06	1.60829e+06	2143922
2507	1-(1-enyl-palmitoyl)-2-arachidonoyl-GPE (P-16:0/20:4)*	Lipid	Plasmalogen	52673	LC/MS Pos Late	100009002	2270	724.528				HMDB11352	9369473	6.42776e+06	5.87747e+06	5.63061e+06	6.607e+06	6.98019e+06	6.75766e+06	6.48326e+06	8799499	5.16515e+06	6548755	6266859	6.17875e+06	8.2686e+06	9250663	9080402	7676379	5.90649e+06	6.17854e+06	5548010	8029352	6.31175e+06	7055660	6749720	6.51708e+06	6201366	6.73858e+06	6.39222e+06	6.63657e+06	7.84611e+06	5.94503e+06	5.59501e+06	6.40434e+06	7.39385e+06	6037070	5.69307e+06	5855926
2516	1-(1-enyl-palmitoyl)-2-linoleoyl-GPC (P-16:0/18:2)*	Lipid	Plasmalogen	52682	LC/MS Pos Late	100009009	2226	742.574				HMDB11211	3236919	1.33208e+06	1.49284e+06	2.16789e+06	2.65523e+06	2.64823e+06	1.51712e+06	3.02549e+06	2.20939e+06	1.6246e+06	1.33307e+06	1.5436e+06	1.64047e+06	2182721		3.31267e+06	2455909	1.90314e+06	2746256	1991589	2.46259e+06		2.35898e+06	1.70679e+06	2.90717e+06	1.90843e+06	2.55908e+06	1.64158e+06	2.48653e+06	2859468	3247368	2280485	1.96303e+06	2.43876e+06	2.26111e+06	1.47779e+06	1.87281e+06
2504	1-(1-enyl-palmitoyl)-2-linoleoyl-GPE (P-16:0/18:2)*	Lipid	Plasmalogen	52677	LC/MS Pos Late	100009069	2351	700.528				HMDB11343	1.19841e+06	979266	744135	963286	1.7833e+06	1.09102e+06	457591	1.54614e+06	1222612	803368	989893	1.14038e+06	1118494	881321	1.40876e+06	641135	920977	663044	918922	897838	1.72882e+06	1.14361e+06	826850	874316	1.1844e+06	1.11941e+06	1.13956e+06	707122	560424	1.12641e+06	849965	600040	601528	725925	839063
2509	1-(1-enyl-palmitoyl)-2-oleoyl-GPC (P-16:0/18:1)*	Lipid	Plasmalogen	52478	LC/MS Pos Late	100009007	2443	744.59					12218666	7273105	7430942	7855603	9467418	11246588	7140521	9723627	9867010	7.12186e+06	6492050	5.01428e+06	8.37938e+06	11360242	11511541	21446180	10635179	7.37186e+06	7.85104e+06	8487872	8741663	8.37355e+06	9232976	7365058	9736462	7.45498e+06	12779451	8996149	9829376	11446911	9535673	7.82374e+06	9910537	9346031	9553624	6.9074e+06	7.42663e+06
2503	1-(1-enyl-palmitoyl)-2-oleoyl-GPE (P-16:0/18:1)*	Lipid	Plasmalogen	52477	LC/MS Pos Late	100009005	2600	702.543				HMDB11342	3500422	2000692	2.16431e+06	2998284	4177413	3.2881e+06	3160546	3.24233e+06	4.63583e+06	2.97567e+06	2.69054e+06	2.42918e+06	3.35232e+06	3.71213e+06	3622853	2.67978e+06	1.65531e+06	4.13908e+06	2.7075e+06	3.23807e+06	3999883	3.05119e+06	1.98018e+06	2270432	3.65355e+06	1.96386e+06	3321625	2.74907e+06	2.8055e+06	2.95448e+06	3726041	3254931	2.6632e+06	3.59431e+06	3.24375e+06	2.21657e+06	3.00923e+06
2505	1-(1-enyl-palmitoyl)-2-palmitoyl-GPC (P-16:0/16:0)*	Lipid	Plasmalogen	52716	LC/MS Pos Late	100009162	2454	718.574	11146967			HMDB11206	2.79161e+06	1.90551e+06	2.04307e+06	2.30931e+06	2.50351e+06	2731974	2.0847e+06	3.11342e+06	2.79683e+06	2.10258e+06	1.92173e+06	1794167	1.80962e+06	2.91027e+06	2.80456e+06	3.36167e+06	2.3223e+06	2.26208e+06	2.54799e+06	2.51179e+06	2.34658e+06	1.85848e+06	2.49006e+06	1851200	2.55399e+06	2.15036e+06	2.99583e+06	1.82638e+06	2.36179e+06	2740169	2.51551e+06	2.09919e+06	1.95174e+06	2349807	2.484e+06	1578355	1.91659e+06
2536	1-(1-enyl-palmitoyl)-GPE (P-16:0)*	Lipid	Lysoplasmalogen	39270	LC/MS Neg	100003000	6285	436.283					2.87083e+06	3683135	9886953	2.5558e+06	15115900	3.06943e+06	2536372	8634437	3.5008e+06	2.27435e+06	4868869	5.35508e+06	4.28282e+06	1.86418e+06	4033633	8728272	5.72464e+06	5.75752e+06	7662431	11294335	4.08621e+06	5.27289e+06	6.20157e+06	7.89317e+06	5.00914e+06	4.51785e+06	2.74834e+06	7909204	8728906	5.90194e+06	2.33981e+06	3.20425e+06	3.51567e+06	8313873	2.27373e+06	2.51874e+06	2428751
2520	1-(1-enyl-stearoyl)-2-arachidonoyl-GPE (P-18:0/20:4)*	Lipid	Plasmalogen	52475	LC/MS Pos Late	100008999	2511	752.559	9547058			HMDB05779	20632304	9930831	17207308	11426864	14320071	20633420	12720686	16848338	19702930	11307686	12280125	12247169	13962605	17331418	17649570	26348188	14571390	10195105	12393337	16233295	16201156	16522013	14491740	14782623	13513459	14745247	18053488	14533942	14165653	14462908	13275916	15935875	12791664	15196344	11998845	11972115	12195559
2512	1-(1-enyl-stearoyl)-2-linoleoyl-GPE (P-18:0/18:2)*	Lipid	Plasmalogen	52748	LC/MS Pos Late	100009225	2633	728.559				HMDB11376	17958150	10900758	11774159	11430082	16603801	10787158	10875373	16181048	14049245	7.47961e+06	12704755	11126953	14624875	7557421	15503291	7.76943e+06	14135272	11980866	15616746	14514516	13867979	12643915	11799703	13120672	13491878	8072958	13263063	14232478	10828579	12483342	12407216	11937809	7.0477e+06	14161906	9508620	6.74285e+06	13743229
2511	1-(1-enyl-stearoyl)-2-oleoyl-GPE (P-18:0/18:1)	Lipid	Plasmalogen	52614	LC/MS Pos Late	100008919	2950	730.574		144371-68-6		HMDB11375	5340005	3411738	3149346	3217028	7129131	2.94379e+06	4.8969e+06	5997962	6015697	4.44491e+06	3.95911e+06	3.85282e+06	5.04454e+06	5.03358e+06	4.56451e+06	2284911	3.80302e+06	6.54349e+06	5.37014e+06	6698182	3.80475e+06	3.79475e+06	3.99853e+06	4.11946e+06	6825105	1.83805e+06	3.80671e+06	4.80842e+06	3.39427e+06	4.4699e+06	6621404	5.54661e+06	3.04012e+06	3.76178e+06	5985699	3.46514e+06	4818459
2540	1-(1-enyl-stearoyl)-GPE (P-18:0)*	Lipid	Lysoplasmalogen	39271	LC/MS Pos Late	100003001	1649	466.329					586075	402078	595249	335239	647485	535663	393517	1.02206e+06	373910	364221	427712	395315	502971	468770	530425	528111	536523	505799	650241	773093	262790	562942	463053	437092	657015	558574	542276	530501	508042	523472	546723	442966	219405	397575	454391	382141	496976
5352	1,2,3-benzenetriol sulfate (1)	Xenobiotics	Chemical	48761	LC/MS Neg	100006373	1453	204.981						56748.4	106889		248773	337614		170496	22946	44748.3		231666	57416.2		210558	57524.3	123585	61522.8	103877	1.24171e+06	40699.8		265109	73195.1	191857	311772	142741	34579.7	370213	103024	35805.9	242282	106019	50583.3		64178.2	227519
5347	1,2,3-benzenetriol sulfate (2)	Xenobiotics	Chemical	48762	LC/MS Neg	100006374	1709	204.981					195679	250924	735552	163751	714812	1.60834e+06	109188	911949	19971.9	133112	223206	426266	391875	70051.6	715921	415637	564674	450254	330360	3.20378e+06	481591	77392.1	983614	820182	1.44023e+06	743068	765616	176139	1.00452e+06	309064	160173	1.25593e+06	309095	151200	265638	301142	693253
2096	1,2-dilinoleoyl-GPC (18:2/18:2)	Lipid	Phosphatidylcholine (PC)	52603	LC/MS Pos Late	100008903	2006	782.569	5288075	998-06-1		HMDB08138	72678400	76970296	63768200	103530216	108153312	67574784	85425208	79884072	79569184	60102168	110057504	72512480	109034080	45313552	56038452	31612270	70383464	94192248	102776664	103699472	71144072	72582656	107662184	76904744	182233488	53029352	87024224	98610712	93243608	111984032	118661832	116896824	57607884	83517968	132962488	61251644	119505200
2178	1,2-dilinoleoyl-GPE (18:2/18:2)*	Lipid	Phosphatidylethanolamine (PE)	53174	LC/MS Pos Late	100009217	2083	740.523	9546812			HMDB09093	3.17329e+06	3.18866e+06	1.78355e+06	4.11253e+06	3.96963e+06	1773638	3279955	2715017	2.49354e+06	1702942	4390707	2.55243e+06	3.47439e+06	1.05263e+06	1.80006e+06		2.46281e+06	4555901	3447465	2950866	2.03269e+06	2.60277e+06	3.76135e+06	2728258	6040088	1.45699e+06	1.85939e+06	3156715	3.14574e+06	3.19909e+06	4237393	3145282	2.06552e+06	2.18578e+06	4935700	1.91959e+06	4882136
2019	1,2-dipalmitoyl-GPC (16:0/16:0)	Lipid	Phosphatidylcholine (PC)	19130	LC/MS Pos Late	100000657	2365	734.569	452110	63-89-8		HMDB00564	80729360	64847848	75321400	77052488	80752992	79768712	79238928	85814592	61388504	56541124	76921576	64110296	73048424	63277788	91668112	72964928	71863744	61070816	76632864	70763896	77121496	59346636	84315912	69862048	80709584	57247068	88339928	68865152	73852240	65059860	61859788	72159904	53267996	76383952	55553748	47901016	83332336
2139	1,2-dipalmitoyl-GPE (16:0/16:0)*	Lipid	Phosphatidylethanolamine (PE)	57341	LC/MS Pos Late	100009204	2498	692.523	445468			HMDB08923	593604	807244	373712	1.29117e+06	1.47214e+06	293120	939027	1592928	533705	375042	1.13833e+06	351351	1.07297e+06	195110	647242	104064	510118	1455498	1.19972e+06	947346	298133		1454572	607898	2.13212e+06		902412	769743	850169	472166	831282	965995	383748	732173	878375		1801315
1070	1,5-anhydroglucitol (1,5-AG)	Carbohydrate	Glycolysis, Gluconeogenesis, and Pyruvate Metabolism	20675	LC/MS Neg	100000580	802	163.061	64960	154-58-5	C07326	HMDB02712	3.18438e+06	4.02289e+06	3191780	3.36799e+06	3.9001e+06	3.36824e+06	3544338	4858366	2.84953e+06	2.91455e+06	3.11961e+06	2.6378e+06	4598514	2.60732e+06	3.9333e+06	2.34266e+06	3.30518e+06	4.2611e+06	4487907	5.1637e+06	4.84115e+06	4733334	4.93725e+06	3846000	3.80533e+06	3.37295e+06	3.62896e+06	5.40071e+06	4.77781e+06	3648846	3.93192e+06	4324380	2.4487e+06	4.32534e+06	4599225	3.84966e+06	4.09122e+06
1359	10-heptadecenoate (17:1n7)	Lipid	Long Chain Monounsaturated Fatty Acid	33971	LC/MS Neg	100001278	5555	267.233	5312435	29743-97-3		HMDB60038	2.72929e+06	2.31143e+06	2.33248e+06	4.55033e+06	2.26993e+06	1.82247e+06	10861066	2.75308e+06	12062242	4.35013e+06	2.55888e+06	10494933	2.11074e+06	8896026	14746315	7988586	2.4795e+06	2.15527e+06	1.99584e+06	2.51297e+06	14370071	2355973	5046440	2233858	2.02793e+06	1.90444e+06	2943118	11495554	6.17255e+06	2.32615e+06	2.2851e+06	2.68e+06	24847170	13474943	2.29123e+06	28247182	2.00481e+06
1367	10-nonadecenoate (19:1n9)	Lipid	Long Chain Monounsaturated Fatty Acid	33972	LC/MS Neg	100001277	5780	295.264	5312513	73033-09-7		HMDB13622	1.05372e+06	1.05169e+06	952726	2.06151e+06	880123	895226	5282147	1.63051e+06	3934385	1889721	1.36302e+06	3.96784e+06	953144	3.10305e+06	5592474	3264703	1298120	856709	1.18535e+06	1.23793e+06	4997955	1.26865e+06	2047450	1.12408e+06	1.06174e+06	1.2734e+06	1.39964e+06	4652421	3.05099e+06	1.35106e+06	1.21648e+06	1.64755e+06	9130211	4960827	1.27433e+06	10622661	1.04897e+06
1794	12,13-DiHOME	Lipid	Fatty Acid, Dihydroxy	38395	LC/MS Neg	62	5137	313.238	10236635	263399-35-5	C14829	HMDB04705	504379	239950	237714	362293	213944	214302	917817	356044	1.73598e+06	883271	340395	2.2777e+06	345298	1.44698e+06	2640924	1.11385e+06	396198	236899	357032	405111	1.51607e+06	521507	779675	201971	242503	422424	562616	1.90469e+06	734018	372356	366187	307095	2.2756e+06	1419242	354028	4683150	248748
1765	16-hydroxypalmitate	Lipid	Fatty Acid, Monohydroxy	39609	LC/MS Neg	100002953	5236.2	271.228	10466	506-13-8	C18218	HMDB06294	594713	679186	803824	792540	488914	798604	2.37908e+06	1.0065e+06	4.01149e+06	1.32301e+06	736170	2.46535e+06	730554	2549484	6744554	3.70191e+06	568303	769327	514983	922841	5.51468e+06	530482	1.42003e+06	545596	575312	340439	1.66005e+06	2489544	1.23446e+06	809357	721928	668339	9798994	3783567	603731	12326154	610623
2310	1-arachidonoyl-GPA (20:4)	Lipid	Lysophospholipid	46325	LC/MS Neg	100004442	5499	457.236		799268-65-8			155250			136431	206623	221554	81463.8	164458	72508.5	67420.5	80457.7	92671.9	126803	69777.4	177324	118262			87127	149762				96014.9			109585	96094.9	202685	250059		283311		51895.6	96546.6		90018.6
2349	1-arachidonoyl-GPC* (20:4)*	Lipid	Lysophospholipid	33228	LC/MS Pos Late	100001551	1460	544.34			C05208	HMDB10395	17040122	9461753	19732764	6289444	11729573	19312448	10225629	22908616	12455393	16438859	10160228	13234987	12459593	23590622	14594089	16520353	11111507	8622215	10584072	24869284	7552731	17768300	16031909	13733078	15838017	18804788	15189300	16134272	17031370	15382448	13133838	14536254	14890994	13712093	8490979	18309256	11608261
2394	1-arachidonoyl-GPE (20:4n6)*	Lipid	Lysophospholipid	35186	LC/MS Neg	100001571	5874	500.278	42607465			HMDB11517	16275553	13302998	12451527	16091560	11861750	12760138	20044670	14699882	13633907	16224155	11542444	11938024	12159765	13898364	15328740	10926469	10992731	12379298	13036831	22153346	11695526	14040756	15666738	9840797	18008432	10743617	13958808	16629434	27870670	18677124	18391564	14048631	16092357	17036090	16605475	21218768	17095678
2434	1-arachidonoyl-GPI* (20:4)*	Lipid	Lysophospholipid	34214	LC/MS Neg	100001654	5482	619.289				HMDB61690	1.68714e+06	1.46666e+06	1.61729e+06	1.83189e+06	1.76204e+06	2.56643e+06	2.26897e+06	2.03433e+06	1.51527e+06	2.38818e+06	1.36649e+06	1.46446e+06	1134950	2.79202e+06	1.55795e+06	1.60425e+06	1.31137e+06	2.40968e+06	1.9159e+06	3.0794e+06	1.0881e+06	2616569	2.96252e+06	1.97089e+06	2.6048e+06	1.45171e+06	2.81733e+06	2959754	5.95395e+06	3.2272e+06	1.66078e+06	2709836	1.415e+06	2.42115e+06	2.80729e+06	3.66738e+06	2.11578e+06
2564	1-arachidonylglycerol (20:4)	Lipid	Monoacylglycerol	34397	LC/MS Neg	100001433	6250	303.233	5282281	35474-99-8	C13857	HMDB11549	2.6333e+06	200439	1.86366e+06	350171	2.7068e+06	568765	704981	1.26927e+06	2352561	1.41246e+06	293379	1.73782e+06	1.81204e+06	762060	2.95565e+06	1.126e+06	525185	882727	420602	981520	571732	618018	533099	929500	460552	703064	560632	341567	792039	644264	403499	268065	1.03684e+06	546481	318271	1.05131e+06	227698
335	1-carboxyethylisoleucine	Amino Acid	Leucine, Isoleucine and Valine Metabolism	62558	LC/MS Neg	100020427	2628	202.108					119384	140844	172818		206533		85998.7	284379		206887	319886	90296.3	146265				187804	366060	211003	272546	92787.1	141446	173105	124287	235245		77787.7	148404	118995	234936	177180	158193	57852.5	90986.8	264379	104725
294	1-carboxyethylleucine	Amino Acid	Leucine, Isoleucine and Valine Metabolism	62559	LC/MS Neg	100020425	2663	202.108					397624	386371	628432	365530	698918	615193	294141	799200	248725	390423	882671	261971	302107	212863	331486	238202	463297	806553	604503	625919	227403	386731	403292	341309	710864	555717	255834	394208	379582	705962	506708	367063	162894	311190	667944	272752	882408
136	1-carboxyethylphenylalanine	Amino Acid	Phenylalanine Metabolism	62566	LC/MS Neg	100020419	2844	236.093					486631	408226	708508	305005	765691	690612	286863	787798	324909	493492	821990	367973	464906	271157	299436	255640	732356	872957	947422	767573	234431	483434	529319	412442	680898	424109	369656	545776	373461	733874	589000	407790	247125	348792	612454	364774	813899
154	1-carboxyethyltyrosine	Amino Acid	Tyrosine Metabolism	62564	LC/MS Neg	100020421	1846	252.088					116714	126236	167720	67197.6	153060	174034	69073.7	122775	108241	140738	139009	93447.2	156109	107744	103827	88134.6	160683	171804	169826	169386	78823.5	166102	131051	100346	148954	75125.7	87377.8	137804	108894	134555	135037	82249.8	115013	93678.2	112474	102992	224350
358	1-carboxyethylvaline	Amino Acid	Leucine, Isoleucine and Valine Metabolism	62562	LC/MS Neg	100020423	2008	188.093					565936	584680	693355	436955	745713	437842	539272	1.00971e+06	326782	912640	966684	472672	579426	365859	327669	340860	493982	1.13269e+06	577643	829908	515978	416009	833974	472655	988557	490618	360904	755618	560881	968455	852518	584550	275669	460654	1.02765e+06	525604	1.02005e+06
2563	1-dihomo-linolenylglycerol (20:3)	Lipid	Monoacylglycerol	48341	LC/MS Neg	100006121	6400	305.249					1.59717e+06	203558	303110	312708	861819	256744	387565	277669	564334	307266	179803	362031	701734	274224	897398		208220	341627		203313	125292			126926	178930	112054	186161	171650	257694	116593		97207.4	188502		218906	317537
2585	1-dihomo-linoleoylglycerol (20:2)	Lipid	Monoacylglycerol	35103	LC/MS Neg	100001483	6800	307.264					813197	95138.1	398011	165885	847704	170520	378628	488972	431891	245354	102450	618394	553940	231942	402843	179903	295223	257429	120633	242247	196867	173923	108236	202850		193680		128886	138640	218583		176710	477308	119263	109207	510165	146450
2559	1-linolenoylglycerol (18:3)	Lipid	Monoacylglycerol	34393	LC/MS Neg	100001435	6214	277.217	53480978	124151-74-2		HMDB11569	2.1576e+06	154478	775261	55324.6	3308851	305845	149391	1.33783e+06	795682	336534	783899	2.12137e+06	1.34901e+06	238125	1.99812e+06		455761	1.63039e+06	327669	1.00489e+06	468415	124867		188997		229739	87976.4	270114			69682	305086	821901	180685
2333	1-linolenoyl-GPC (18:3)*	Lipid	Lysophospholipid	45951	LC/MS Pos Late	100005350	1410	518.324				HMDB10388	402516	640122	305608	347890	481108	435157	349138	394419	377456	578100	549994	478887	443019	480044	383493	220237	280838	713449	515523	741702	216107	501272	782421	253312	1.11445e+06	277033	407832	628810	844213	669583	955731	498647	545480	421841	692764	757758	637651
2101	1-linoleoyl-2-arachidonoyl-GPC (18:2/20:4n6)*	Lipid	Phosphatidylcholine (PC)	52710	LC/MS Pos Late	100009131	1969	806.569				HMDB08147	34459016	24510270	36068588	25598938	34634844	30045752	38553684	48300784	46242724	45598016	33201332	33479192	34751172	54039104	33181306	39821224	24966916	21001112	37919024	44028512	39025548	42323796	33943940	34017036	57781904	19872518	41087180	45149044	43532592	51442264	36874772	45772436	36765120	28994982	54550532	48369108	34323644
2180	1-linoleoyl-2-arachidonoyl-GPE (18:2/20:4)*	Lipid	Phosphatidylethanolamine (PE)	53189	LC/MS Pos Late	100009222	2030	764.523				HMDB09102	4.67805e+06	4623005	4.09919e+06	4907243	5680776	3.18135e+06	8075358	5.87303e+06	7317280	5891080	5507794	4946551	4.78515e+06	5164852	4.16378e+06	1.90888e+06	3.07407e+06	4322752	6.12679e+06	4288968	4844367	4.22441e+06	4964944	4798675	7.44402e+06	1.75893e+06	3.96288e+06	6.92022e+06	5983216	6.7062e+06	5903473	6.24048e+06	3.82524e+06	3.60906e+06	8619629	6.81312e+06	5.88058e+06
2097	1-linoleoyl-2-linolenoyl-GPC (18:2/18:3)*	Lipid	Phosphatidylcholine (PC)	53176	LC/MS Pos Late	100009343	1939	780.554				HMDB08141	3.57697e+06	1.75942e+06	2873565	3097176	2.64745e+06	2.73086e+06	1937865	2298032	1.81721e+06	1.30374e+06	3565232	2.92767e+06	3126389	1.47185e+06	1.9185e+06	1.39452e+06	2810213	2.47979e+06	2.88242e+06	3730937	2.82012e+06	3.23073e+06	2662958	2620213	6.69973e+06	2061978	3.1917e+06	2.69122e+06	2.82046e+06	3537428	2.88327e+06	3.48262e+06	2130933	1.94043e+06	3980621	1.90843e+06	3.75437e+06
2558	1-linoleoylglycerol (18:2)	Lipid	Monoacylglycerol	27447	LC/MS Neg	100001040	6477	279.233	5283469	2277-28-3			147646032	9714599	30528806	9541993	94319000	23094982	13697061	35341468	63560820	39023832	13777689	30163180	38046680	13274977	117459840	15385446	13379635	29924268	7116265	23116832	14427689	10612078	4534765	8303831	10233336	16030781	7.05477e+06	5.94291e+06	10890147	13451375	9676979	5224722	16271270	3.05583e+06	8635764	17449530	4.57265e+06
2331	1-linoleoyl-GPC (18:2)	Lipid	Lysophospholipid	34419	LC/MS Pos Late	100001395	1465	520.34	11988421		C04100	HMDB10386	31333908	33775796	25111836	24976322	41159832	30346770	27718894	38832908	23600834	31533490	40368388	29816864	32300988	29396148	19678758	15823293	27621792	39362136	36357680	45410400	13831970	35305144	46783908	30157746	65528972	28310568	31494168	36590996	40842416	47482672	51616416	38505192	29782686	30671752	41986696	35180976	41597892
2382	1-linoleoyl-GPE (18:2)*	Lipid	Lysophospholipid	36600	LC/MS Pos Late	100001570	1482	478.293	52925130			HMDB11507	5.83155e+06	7461404	3.91949e+06	6106819	9747998	4726345	5096415	7774909	3.8728e+06	5448508	10196750	4.32108e+06	6.04908e+06	3.18716e+06	3.9316e+06	2332329	5480732	8754400	8.3766e+06	9334387	3.7991e+06	5.80798e+06	7245760	5511747	14215564	3.8016e+06	4202048	6.11323e+06	6.9654e+06	8559526	10161217	6.90804e+06	4.16114e+06	4.64094e+06	10217577	4956546	8.21304e+06
2421	1-linoleoyl-GPG (18:2)*	Lipid	Lysophospholipid	54885	LC/MS Neg	100009227	5516	507.273					848234	665292	562573	955814	809134	588853	781107	1.17743e+06	712667	633241	673911	537662	549419	516670	958299	758313	865922	635185	740405	839717	755422	704361	830207	545878	931066	538398	824011	1.08025e+06	1.2181e+06	925242	661869	575156	724383	881716	691013	1.2961e+06	809398
2429	1-linoleoyl-GPI* (18:2)*	Lipid	Lysophospholipid	36594	LC/MS Neg	100001778	5494	595.289					2.40781e+06	2394420	2.39751e+06	3469159	3.07518e+06	3.59186e+06	2.80163e+06	2737354	1.53661e+06	2.77836e+06	3.00699e+06	2.11431e+06	2.08879e+06	2.05945e+06	1.86896e+06	1.24985e+06	2.40604e+06	3.9085e+06	2888953	3.14834e+06	1.43745e+06	3.96916e+06	4.21012e+06	2.94948e+06	3.9376e+06	1.55416e+06	3796261	4066207	8668910	6.09507e+06	2.50309e+06	4269293	1.49286e+06	3282296	4807111	3.58782e+06	3.46017e+06
86	1-methyl-4-imidazoleacetate	Amino Acid	Histidine Metabolism	32350	LC/MS Pos Early	100001208	2064	141.066	75810	2625-49-2	C05828	HMDB02820	1.76043e+06	754312	1.50857e+06	569791	1.23041e+06	1.19877e+06	864151	191457	878982	4.09817e+06	1.07777e+06	2.12853e+06	800168	1.9744e+06		1.51007e+06	1.25878e+06	1.7892e+06		1.56979e+06	605680	716068		880805	720683	859525	1815508		1304940	1.97448e+06	1.18038e+06	911641	1.57373e+06	842716	1.19971e+06	1.6894e+06	466783
87	1-methyl-5-imidazoleacetate	Amino Acid	Histidine Metabolism	62946	LC/MS Pos Early	100002910	1989	141.066	6451814	4200-48-0		HMDB04988	1.67736e+06	1.8809e+06	2.22324e+06	1.38346e+06	1.74699e+06	2.23187e+06	947696	2.31588e+06	2.61802e+06	2.23971e+06	1284935	1.53031e+06		3059994	656557	1.89824e+06	1.63293e+06	2.21329e+06	1.39844e+06	2.07446e+06	1.5681e+06	1.84801e+06		1.61313e+06	2124937	1.70656e+06	2.36845e+06	3.48081e+06	1.77868e+06	1.26264e+06	2.47974e+06	1.54208e+06	1.18516e+06	1.07956e+06	2.19549e+06	2.28754e+06
68	1-methylhistidine	Amino Acid	Histidine Metabolism	30460	LC/MS Neg	100001051	1227	168.078	92105	332-80-9	C01152	HMDB00001	1.62237e+06	1.36418e+06	1.26407e+06	1.21763e+06	1.23714e+06	1.18185e+06	1.61455e+06	1.57754e+06	1.52739e+06	1.31549e+06	947437	928981	898477	1.4986e+06	645983	1.93046e+06	1.09463e+06	1022577	1.14662e+06	1.99975e+06	2.70837e+06	1.30945e+06	1.39948e+06	874479	2.09349e+06	1.08361e+06	2.48762e+06	2.11801e+06	1.39986e+06	1350196	1.68993e+06	1.81986e+06	644049	457362	2657990	2.50205e+06	974260
3758	1-methylhypoxanthine	Nucleotide	Purine Metabolism, (Hypo)Xanthine/Inosine containing	57771	LC/MS Pos Early	100004644	1530	151.061	70765	1125-39-9		HMDB13141	1.238e+06	1.10429e+06	1.44074e+06	839299	1.28959e+06	1.33077e+06	671788	3.03668e+06	4433624	2.12614e+06	922457	1.65368e+06	978650	4.72078e+06	1.12038e+06	5048534	1.45081e+06	1.09439e+06	2.61041e+06	1.35556e+06	2.19148e+06	1.22657e+06	1.79324e+06	1274077	1.7289e+06	1.09022e+06	1.42579e+06	2.98995e+06	1.3538e+06	1.35752e+06	902942	901792	1.74528e+06	791323	2.21154e+06	1.11994e+06	1.15969e+06
2171	1-oleoyl-2-linoleoyl-GPE (18:1/18:2)*	Lipid	Phosphatidylethanolamine (PE)	52687	LC/MS Pos Late	100009078	2270	742.538	9546753			HMDB05349	8939614	9346026	6183324	18844562	10448630	5.40706e+06	10200125	5.74247e+06	8479155	5985429	11290144	7928477	8366761	4988310	6282624	2.10453e+06	7.55253e+06	11270645	9193511	9122943	5.64191e+06	6.24423e+06	7.84675e+06	8536827	13082184	3.72667e+06	4838340	9779530	7.33781e+06	8704144	12442884	8.09125e+06	6.00634e+06	7.7642e+06	13453810	6724546	13175195
2557	1-oleoylglycerol (18:1)	Lipid	Monoacylglycerol	21184	LC/MS Neg	100000924	6650	281.249	5283468	111-03-5		HMDB11567	43795384	13694611	15036838	8.10268e+06	99513832	11295635	15985504	30829686	25956150	21488160	14716235	18821986	40347712	10954214	35475644	8263565	8.06903e+06	41412928	8958521	27957976	10549079	7.07152e+06	5571541	11265592	13579800	5.88767e+06	3.26858e+06	6548400	16182816	11297030	10521821	7.65465e+06	33482192	12508389	13800129	26241410	13617677
2328	1-oleoyl-GPC (18:1)	Lipid	Lysophospholipid	48258	LC/MS Pos Late	100001272	1540	522.355	16081932	19420-56-5		HMDB02815	21429576	26232350	13847721	16168712	29491314	15394952	23710630	30787446	25214496	27729484	25461308	21463864	20901350	26761530	18915042	12370153	16020456	30726180	24975200	30782786	11389054	20410470	26198432	16020338	41884036	12051184	15417524	25618584	27758812	31174800	39502128	22751776	19496030	17308786	36316844	29261796	26800270
2380	1-oleoyl-GPE (18:1)	Lipid	Lysophospholipid	35628	LC/MS Pos Late	100001569	1554	480.308	9547071	89576-29-4		HMDB11506	2.32129e+06	3774625	1.59875e+06	2.31322e+06	4478225	1.34247e+06	2.92142e+06	3.10928e+06	3.05841e+06	2.80163e+06	3790323	1.8902e+06	2.20591e+06	1.85288e+06	1.97111e+06	743994	1.6147e+06	5.09596e+06	3.32322e+06	3.45627e+06	1.14034e+06	1751103	3.09529e+06	2.22123e+06	5889399	805631	1.08548e+06	3.17954e+06	2.56824e+06	3.16984e+06	5.58801e+06	2702725	1.7949e+06	1795803	4.49727e+06	2.32001e+06	3551456
2419	1-oleoyl-GPG (18:1)*	Lipid	Lysophospholipid	45968	LC/MS Neg	100005716	5610	509.288					1.55934e+06	1.97245e+06	1.57625e+06	2.33803e+06	1889368	1.41534e+06	1.64465e+06	3.21399e+06	1.6843e+06	1.41486e+06	2.0107e+06	1.08002e+06	1.05129e+06	1.20733e+06	1.58661e+06	1814216	1.84671e+06	1.85165e+06	1.77597e+06	2.29926e+06	1.23206e+06	1.70573e+06	1.9207e+06	1.44086e+06	2.15064e+06	1.21539e+06	1523218	2155701	4.00329e+06	2320656	1.90062e+06	1.69286e+06	984854	2.07047e+06	1.63367e+06	2.27729e+06	1.69761e+06
2427	1-oleoyl-GPI (18:1)	Lipid	Lysophospholipid	36602	LC/MS Neg	100001777	5599	597.304					474874	1.15465e+06	841278	893376	1.29969e+06	652711	758072	1.20149e+06	535228	988034	1.44216e+06	791637	774800	606251	396106	469939	773644	2.09774e+06	1.30983e+06	1.72166e+06	422706	1.63702e+06	1.64561e+06	1.02083e+06	1.23489e+06	254698	627666	1.33661e+06	3.88001e+06	2.9809e+06	902420	2.24937e+06	427013	1.04179e+06	2.61143e+06	1.62024e+06	870389
2049	1-palmitoleoyl-2-linoleoyl-GPC (16:1/18:2)*	Lipid	Phosphatidylcholine (PC)	52683	LC/MS Pos Late	100009075	2003	756.554				HMDB08006	41509828	18851664	33072188	20304484	19320166	25841030	34057268	14998167	46358444	31000104	22863230	38536576	15727743	32917882	31552504	16359419	21705146	18626132		22056872	38075452	35220784	18329806	21805414	37113816	33281334		23487730	21324280	25478644	31511816	19654946	37204292	13830203	42462000	38833428	29467084
2554	1-palmitoleoylglycerol (16:1)*	Lipid	Monoacylglycerol	52431	LC/MS Neg	100008952	6094	253.217				HMDB11565	2.60778e+06	2.73296e+06	1.32918e+06	525279	23472364	287868	963581	5758285	2465073	1.49181e+06	3.16174e+06	2.67869e+06	8736143	377316	3732041	587894	650667	11202155	1.18953e+06	2579062	1.12243e+06	504113	1.33704e+06	578093	1.33161e+06	1.00867e+06	76072	840096	2.75968e+06	1.1876e+06	433242	467661	2.0805e+06	406758	695858	1.9654e+06	335559
2319	1-palmitoleoyl-GPC* (16:1)*	Lipid	Lysophospholipid	33230	LC/MS Pos Late	100001511	1450	494.324	24779461			HMDB10383	2.44178e+06	3.94824e+06	1.74522e+06	1.81223e+06	3.67785e+06	1.87714e+06	3.57952e+06	3.05885e+06	4.02314e+06	3.80319e+06	2787322	2916963	2.31437e+06	3.47525e+06	2.98836e+06	1683235	1.79135e+06	4043783	2.76027e+06	3.05176e+06	1787292	1.97638e+06	3.78507e+06	1.69775e+06	4.99053e+06	1.21741e+06	1.44912e+06	3.18073e+06	3.26812e+06	3770268	4.87256e+06	2.31825e+06	2271673	1.68299e+06	4.96893e+06	3667981	3.19695e+06
2037	1-palmitoyl-2-arachidonoyl-GPC (16:0/20:4n6)	Lipid	Phosphatidylcholine (PC)	52462	LC/MS Pos Late	100008914	2091	782.569	10747814	35418-58-7		HMDB07982	453317696	332054240	496581760	324706848	351802912	519232800	391204672	456401152	478881504	461246240	373675584	390395968	395799552	481747264	467279264	486598528	365536800	297825632	426624736	529263552	457145984	420880800	397233024	406684032	451745760	428655072	490416032	444578496	440559008	384920096	394935904	420118944	432656032	412936384	405429632	405496768	425119616
2148	1-palmitoyl-2-arachidonoyl-GPE (16:0/20:4)*	Lipid	Phosphatidylethanolamine (PE)	52464	LC/MS Pos Late	100008990	2198	740.523	9546800			HMDB05323	47592784	65059176	46830168	54806820	68480864	44320400	69456616	66809892	63361280	61381056	60552752	51699384	53839592	48954664	57371048	33956172	36478992	60905312	56999908	63382892	49839304	42080088	61898676	47106788	67986576	35324528	52996620	72550672	67918600	48806544	70042800	55588196	48580872	49977664	66850312	60422892	67269400
2261	1-palmitoyl-2-arachidonoyl-GPI (16:0/20:4)*	Lipid	Phosphatidylinositol (PI)	52467	LC/MS Pos Late	100008993	2567	876.56				HMDB09789	4276343	7.89361e+06	6.83639e+06	6.60338e+06	7201411	6927582	10487537	8149494	8613652	9761661	7008371	7.85269e+06	8092547	9374762	7.66898e+06	6853812	5.00833e+06	9735702	7621189	9859314	6.70443e+06	6.50449e+06	8184132	4.8374e+06	12111486	6143007	7953540	9663295	9304863	6.94031e+06	10015936	7.77532e+06	6.99915e+06	2934310	11126142	11150625	9014531
2043	1-palmitoyl-2-docosahexaenoyl-GPC (16:0/22:6)	Lipid	Phosphatidylcholine (PC)	52610	LC/MS Pos Late	100008915	2023	806.569	6441886	59403-54-2		HMDB07991	70123328	44300668	102260984	53903540	60109752	79045936	62184616	105951952	91541744	70961624	68899352	80689632	70605456	90058904	76335744	93656616	76529792	41877780	72176152	120015536	93661616	83226496	77845632	67943072	80870664	80625088	79232648	60738424	70937896	73241440	64932196	92499592	79986328	72364992	68168040	76237448	45189036
2150	1-palmitoyl-2-docosahexaenoyl-GPE (16:0/22:6)*	Lipid	Phosphatidylethanolamine (PE)	52465	LC/MS Pos Late	100008991	2119	764.523	9546799			HMDB05324	14514682	10487326	14864158	10818043	10105072	8791659	13185017	11621077	13904590	11747755	14553910	14515024	11312017	12466865	14652150	10638978	10995671	10014735	12262664	21415838	15652614	12926132	13764568	11554172	11826316	8519484	9283809	11219456	13607256	13877401	12439984	16699578	12228877	11804053	14738414	14729167	7.83548e+06
2026	1-palmitoyl-2-linoleoyl-GPC (16:0/18:2)	Lipid	Phosphatidylcholine (PC)	42446	LC/MS Pos Late	1537	2160	758.569	5287971	40811-94-7		HMDB07973	684395456	676223552	623354880	708466048	745691840	624849472	627084160	647251520	655511808	591724352	733892032	667650496	696161408	496007616	594919360	488128800	648709056	713756160	743352128	697653888	631065600	598725888	725353216	686130816	775963520	532269888	715598208	702563456	714049664	680632192	761768448	695399616	601421248	684348928	659201536	579584064	770437504
2145	1-palmitoyl-2-linoleoyl-GPE (16:0/18:2)	Lipid	Phosphatidylethanolamine (PE)	42449	LC/MS Pos Late	100001870	2275	716.523	9546747			HMDB05322	30476868	41471568	17039700	43302284	40123876	16407036	33751052	25121116	24066050	19508252	44236384	27243162	33160010	11135518	25265368	7.80245e+06	22343088	56072400	34378152	29624878	20270132	16823080	40825112	29294726	45124620	9853486	20664818	32758274	34530424	27151072	48445144	31343976	19242102	30159124	34171100	23000478	46863904
2259	1-palmitoyl-2-linoleoyl-GPI (16:0/18:2)	Lipid	Phosphatidylinositol (PI)	52450	LC/MS Pos Late	1528	2730	852.56				HMDB09784	7699070	8825137	8434133	10280296	9520605	9378691	10936002	8.12096e+06	8.16104e+06	8058507	10752403	8554561	11199507	5.95459e+06	8032419	5.9956e+06	7402821	10180199	8.20096e+06	9184426	6947298	6175795	10946505	8551261	13072345	6.73103e+06	9611225	11948419	6.75258e+06	9182611	12831374	10213017	6642422	6.58996e+06	9678335	6.64385e+06	10533490
2023	1-palmitoyl-2-oleoyl-GPC (16:0/18:1)	Lipid	Phosphatidylcholine (PC)	52461	LC/MS Pos Late	1539	2358	760.585	6436017	26853-31-6;26853-31-6		HMDB07972	384304448	576453056	285422720	509256544	465943552	312605376	601176320	440159712	610037184	605830208	555207808	451657664	372551392	510193120	470684992	311558272	325352576	510127136	465496864	400409856	361500416	403091648	521677920	327270688	617200384	244980688	356036320	450860608	542022720	522333408	667920640	405676288	425839136	352302688	688567232	529981984	614534080
2143	1-palmitoyl-2-oleoyl-GPE (16:0/18:1)	Lipid	Phosphatidylethanolamine (PE)	19263	LC/MS Pos Late	1526	2509	718.538	5283496	26662-94-2		HMDB05320	14410506	42193412	11403538	37081900	48848036	10853132	44047776	23967998	37425248	33649820	41744272	24340774	24722384	16475325	24870980	4436734	11996248	64389736	33328328	25850638	16976890	11023868	40798764	25050220	53705824	4.70626e+06	10868489	41263032	36645784	22222752	60457468	32045956	19680116	26557064	45481728	24626820	47135192
2257	1-palmitoyl-2-oleoyl-GPI (16:0/18:1)*	Lipid	Phosphatidylinositol (PI)	52669	LC/MS Pos Late	100009066	3140	854.575				HMDB09783	1.94519e+06	3988180	1.68252e+06	3.54187e+06	4790402	2.38106e+06	6185237	1.66514e+06	5442579	7077543	4284254	3.76889e+06	4.40759e+06	4.07823e+06	3488207	1.4475e+06	2.36432e+06	7.201e+06	3.59467e+06	5.08036e+06	2.9685e+06		4.1697e+06	2.90151e+06	6953137	1.48825e+06	2.62141e+06	5.92833e+06	4.27371e+06	3.86629e+06	9371067	5744413	2.74679e+06	2319308	9435535	3.89693e+06	4546847
2020	1-palmitoyl-2-palmitoleoyl-GPC (16:0/16:1)*	Lipid	Phosphatidylcholine (PC)	52470	LC/MS Pos Late	100008984	2160	732.554				HMDB07969	20728868	51519032	17093040	30148316	44192380	16938450	48760324	28194878	35428728	42169236	41181992	33410086	31669590	32862958	36584020	14928158	18649926	53920600	29312504	27084172	31305822	22366378	48847520	21437852	53834872	14554205	18809938	40362944	44513768	36586296	54901388	29572432	30059544	23615848	66033512	45048268	39796312
2021	1-palmitoyl-2-stearoyl-GPC (16:0/18:0)	Lipid	Phosphatidylcholine (PC)	52616	LC/MS Pos Late	100008921	2653	762.601		59403-51-9		HMDB07970	58543400	41868684	66357636	64906820	59505044	66242968	58476624	77355864	47667480	41015328	61202620	47049116	62592916	41450888	65790628	59338476	59966500	36572424	62336948	72346160	54050632	49048652	65740820	72278104	72859504	40724876	68487256	59546180	60182792	49045492	49178956	65795776	45764932	71961576	46679464	35452240	66114556
2553	1-palmitoylglycerol (16:0)	Lipid	Monoacylglycerol	21127	LC/MS Neg	100000827	6550	255.233	14900	542-44-9		HMDB31074	15072246	4382860	4788960	2.09578e+06	15830852	5.24091e+06	1.87757e+06	9044160	5225460	4.22856e+06	18922002	4235821	5.7015e+06	3174780	8686383	3447840	3.06589e+06	9628625	2.62476e+06	7325072	3874793	1.99278e+06	2.56315e+06	3.12635e+06	4.91661e+06		1.54614e+06	3.06549e+06	5.48022e+06	4310795	3.06263e+06	3048645	7.67795e+06	2.24175e+06	3.06177e+06	8413409	4025880
2317	1-palmitoyl-GPC (16:0)	Lipid	Lysophospholipid	33955	LC/MS Pos Late	100001263	1525	496.34	86554	17364-16-8		HMDB10382	88562488	88967648	65286552	57315280	106249648	64758552	79094272	124779616	90740328	78531040	83497488	72559920	79564296	70413488	78851224	74668752	63409232	76879072	83932664	107853240	47458396	59080348	94324736	58501752	108724808	47663012	66818680	79585472	87419952	89283816	95675856	72459440	45195440	57325260	81556344	69815696	88998200
2371	1-palmitoyl-GPE (16:0)	Lipid	Lysophospholipid	35631	LC/MS Pos Late	100001567	1544	454.293	9547069	53862-35-4		HMDB11503	5.57809e+06	7620243	4.49603e+06	4.68592e+06	8454444	3900599	6121859	8693949	5.51245e+06	5.49828e+06	6.76465e+06	4854638	5.25606e+06	4.40574e+06	5.14662e+06	3560975	3.8915e+06	7.24066e+06	5.81309e+06	8293203	3.04391e+06	3.59385e+06	7.6975e+06	4.50478e+06	8.17026e+06	3.13475e+06	4.10647e+06	6631774	5871100	5483379	7638706	5446372	3187892	3.92003e+06	5.49598e+06	4778977	6654065
2415	1-palmitoyl-GPG (16:0)*	Lipid	Lysophospholipid	45970	LC/MS Neg	100005717	5570	483.273	3300276				254589	325740	183748	241148	348956	194651	245710	536306	200672	168155	304197	219846	226089	94283.1	183169	211506	244608	227713	306579	304421	228861	223074	324845	181429	359038	126027	291505	325199	498804	330562	283758	187143	157021	320564	336778	233766	228677
2422	1-palmitoyl-GPI* (16:0)	Lipid	Lysophospholipid	35305	LC/MS Neg	100001655	5564	571.289				HMDB61695	749204	1.31024e+06	1296460	1.07165e+06	1.35913e+06	1.31345e+06	1.31012e+06	1.50829e+06	538595	1.48077e+06	1.34521e+06	1514165	998666	1.41589e+06	407327	667503	853591	2.74663e+06	1.31118e+06	2.42705e+06	487657	2247318	2613275	1122308	1.6467e+06	561058	1.1475e+06	2.16031e+06	5817879	3.15254e+06	1337196	2.72717e+06	608163	1.31757e+06	2618606	2.63879e+06	1.26513e+06
89	1-ribosyl-imidazoleacetate*	Amino Acid	Histidine Metabolism	61868	LC/MS Pos Early	100001668	2006	259.092	5117448	29605-99-0	C05131	HMDB02331	1.54374e+06	1.05471e+06	1.55876e+06	1.28847e+06	1.38323e+06	1.99453e+06	1.23337e+06	1656119	876227	2.79361e+06	1.3999e+06	3.03702e+06	2.03866e+06	1.01802e+06	1.30258e+06	829971	1.40873e+06	2.92179e+06	1.28884e+06	2.0616e+06	1.08956e+06	974474	2.16936e+06	1.39964e+06	1.44451e+06	924991	1.52938e+06	2.27305e+06	2.14718e+06	1.28675e+06	1.61609e+06	1.40466e+06	1.95245e+06	1.41199e+06	1552222	1904661	886932
2071	1-stearoyl-2-arachidonoyl-GPC (18:0/20:4)	Lipid	Phosphatidylcholine (PC)	42450	LC/MS Pos Late	100001869	2300	810.601	16219824	35418-59-8		HMDB08048	632573376	497084416	779781248	490281888	530494976	770475200	488782432	658981184	644103744	636730048	516828896	542450624	620620160	722934016	639256512	762961088	574521088	428019776	553306496	737506176	623092608	689666304	565875968	646934656	621910208	705269248	708546368	639056640	565388416	581452288	545123968	642678848	645459712	614067776	572804608	574151360	559681664
2165	1-stearoyl-2-arachidonoyl-GPE (18:0/20:4)	Lipid	Phosphatidylethanolamine (PE)	52447	LC/MS Pos Late	100008977	2424	768.554	5289133			HMDB09003	157321472	130902920	153043120	136918976	142072400	137323984	154607952	138791200	149264288	168153040	140499056	152118032	147075392	144442560	156143312	117247120	138204592	124138456	145337952	175485056	143091792	143025616	137951616	149831888	160374352	117014064	139184928	160664688	165082880	138286752	146496640	155057056	157327840	137366816	153314896	168407648	155161152
2276	1-stearoyl-2-arachidonoyl-GPI (18:0/20:4)	Lipid	Phosphatidylinositol (PI)	52449	LC/MS Pos Late	100000616	3000	904.591		383907-33-3		HMDB09815	39293164	35151240	41018692	29843942	43394084	42153344	35849428	40576592	44962528	43985228	33632392	35555636	32822754	48031440	42698012	44226280	33024348	34110804	42225516	51684796	43142296	35409432	42524864	45782612	55776548	32493996	44246836	48711108	42787848	35037588	44214120	42108408	41350400	36050052	48760208	43080848	37637096
2077	1-stearoyl-2-docosahexaenoyl-GPC (18:0/22:6)	Lipid	Phosphatidylcholine (PC)	52611	LC/MS Pos Late	100008916	2197	834.601		59403-52-0		HMDB08057	33416882	23710110	47417204	28191698	32680470	50571224	26538472	57628512	39243488	34417916	30500404	31943944	34148372	41036212	35572452	46725112	31825740	22535112	29881990	48694836	39247432	47418652	37649724	35372484	36752696	43229576	37399228	30981934	34690752	25305066	32654546	41401140	37417568	34115384	35084884	33973820	22744874
2169	1-stearoyl-2-docosahexaenoyl-GPE (18:0/22:6)*	Lipid	Phosphatidylethanolamine (PE)	52466	LC/MS Pos Late	100008992	2317	792.554	9546798			HMDB05334	4.28953e+06	3.3457e+06	5752584	3.77676e+06	3.76091e+06	4.37656e+06	3339833	3.85825e+06	4.66457e+06	3.72528e+06	4468838	4.43706e+06	3.40375e+06	4205748	5315160	4.0498e+06	4377385	3.36939e+06	3.51565e+06	6779055	4.56541e+06	4192531	4.35196e+06	4.31236e+06	3.89801e+06	3.43262e+06	4.00313e+06	3591936	4.37485e+06	3.31069e+06	3.49007e+06	5021827	4.46552e+06	4.58449e+06	3.62856e+06	4412765	2.70401e+06
2063	1-stearoyl-2-linoleoyl-GPC (18:0/18:2)*	Lipid	Phosphatidylcholine (PC)	52452	LC/MS Pos Late	100008980	2380	786.601				HMDB08039	699135296	727529856	717524608	728868608	826372352	746160000	677370624	751624128	754439808	721428480	734342080	736902976	832615744	663794112	674769344	602810048	701944704	759224896	747849152	755317504	736451584	716214400	829861888	780792640	860603712	694363456	735405568	813231872	742089280	756408896	817866176	854285760	733041344	788862144	798906432	703052032	798856576
2160	1-stearoyl-2-linoleoyl-GPE (18:0/18:2)*	Lipid	Phosphatidylethanolamine (PE)	52446	LC/MS Pos Late	100008976	2522	744.554	9546749			HMDB08994	121360408	127969576	91157144	156747008	149398256	89864168	130356512	102165248	104142336	116505160	156431552	119768496	151604144	62838624	101660480	35507592	103154648	170201856	145459136	156885136	98873264	84538720	152497248	132620776	190418096	62541020	98646400	147153488	149260256	119853392	182381216	142814704	88681080	126622864	170208400	105441176	163401408
2265	1-stearoyl-2-linoleoyl-GPI (18:0/18:2)	Lipid	Phosphatidylinositol (PI)	52468	LC/MS Pos Late	100008994	3185	880.591				HMDB09809	33625060	35856200	31751936	36978276	40403000	32837630	35435244	30632398	28473434	31088034	39403468	38866348	44645888	26952468	33942672	20138216	30574712	34372024	41849976	39765928	31587392	30664258	37891288	37707600	54317688	23365858	35914352	51334252	31799576	34361708	44664492	42533596	26282192	34493576	44359296	29738128	40238308
2060	1-stearoyl-2-oleoyl-GPC (18:0/18:1)	Lipid	Phosphatidylcholine (PC)	52438	LC/MS Pos Late	100008904	2644	788.616		56421-10-4		HMDB08038	311634848	505985440	314984640	433610048	493945856	269374976	482456352	411935392	600379584	610418880	444705856	434146656	456856736	523501056	360982368	274897824	352925184	623222784	487389344	520071424	378399072	442126688	504267904	360356992	675889472	220701872	252769504	538230272	481540768	497354368	712036800	549271104	478423488	348603456	861117184	636321984	542232256
2157	1-stearoyl-2-oleoyl-GPE (18:0/18:1)	Lipid	Phosphatidylethanolamine (PE)	42448	LC/MS Pos Late	100001856	2858	746.569				HMDB08993	18626788	27417736	15667885	28014870	33304892	12979907	28247190	19417668	26586368	30617074	32235336	24711776	23265462	14291359	20841578	4.92587e+06	16068544	45896016	29874668	33474250	17193858	14409615	30608042	25581770	47241924	6690102	12230168	33085628	28268678	21984956	48227260	31543790	19314396	25507312	39293624	22342112	36090420
2326	1-stearoyl-GPC (18:0)	Lipid	Lysophospholipid	33961	LC/MS Pos Late	100001271	1606	524.371	497299	19420-57-6		HMDB10384	63237292	69770128	53898328	40489276	85930208	55363132	52477992	109018920	66721812	63791044	56107484	55700756	69089080	70931080	60280548	65932832	46156528	60292788	60206840	85980360	36901024	56794852	77818272	47490460	89252448	52728748	49111028	68928584	62807292	71224536	78741264	71820656	43373540	45225780	75886280	59584140	64320232
2378	1-stearoyl-GPE (18:0)	Lipid	Lysophospholipid	42398	LC/MS Pos Late	100001461	1626	482.324	9547068	69747-55-3		HMDB11130	10571417	10425698	7898966	7.64154e+06	12468374	7484596	9319858	12835742	7421079	9814935	10001675	8475168	9050345	7881374	7.90734e+06	6024446	7857782	9870031	9788813	14523031	5.57815e+06	7.14e+06	10482467	7.75764e+06	13581970	6676418	7.06204e+06	10132816	9648160	9677871	11196267	9625492	5530240	6.44983e+06	10035077	8.07481e+06	10210072
2417	1-stearoyl-GPG (18:0)	Lipid	Lysophospholipid	34437	LC/MS Neg	100001462	5816	511.304					225997	204548	206338	192814	322202	115726	149429	662312	141123	147951	175708	147528	191001	88484.8	155258	128837	239041	161796	256310	325769	131327	252646	193283	133517	230776	86728.1	186323	260976	564365	283539	173935	182953	141538	290666	272343	312368	201932
2425	1-stearoyl-GPI (18:0)	Lipid	Lysophospholipid	19324	LC/MS Neg	100000656	5794	599.32		796963-93-4		HMDB61696	1.97709e+06	3.35257e+06	3.90127e+06	2.02943e+06	4003573	2.10308e+06	2.54054e+06	3.72769e+06	1.79454e+06	2.75938e+06	3.45444e+06	4.27319e+06	3.12041e+06	2.98366e+06	1.22044e+06	2.44236e+06	3061075	5.06144e+06	4.60171e+06	6497658	2.46621e+06	5.86599e+06	5.65152e+06	3.99025e+06	3241535	1.46714e+06	1961601	6486125	10981420	7.47466e+06	2.65127e+06	6.89116e+06	3793936	5142755	5061046	5.7455e+06	2.68574e+06
384	2,3-dihydroxy-5-methylthio-4-pentenoate (DMTPA)*	Amino Acid	Methionine, Cysteine, SAM and Taurine Metabolism	62805	LC/MS Neg	100020893	1156	177.023					1.46481e+06	1.20384e+06	1.89991e+06	1.73344e+06	1.44314e+06	2.2898e+06	1.70229e+06	2.75597e+06	2.41288e+06	2.75882e+06	1.60366e+06	1.68841e+06	1.8561e+06	1.85009e+06	1.82176e+06	1.83044e+06	2.06556e+06	2.57814e+06	1.84975e+06	2.21426e+06	1.6923e+06	1.64319e+06	2.32783e+06	1.84209e+06	2.09467e+06	2175706	2.25172e+06	2.64679e+06	2020231	2.18739e+06	1.77572e+06	2.1726e+06	2.08834e+06	1.4329e+06	2.48798e+06	3.11754e+06	2.00827e+06
4276	2,3-dihydroxyisovalerate	Xenobiotics	Food Component/Plant	38276	LC/MS Polar	100002417	1050	133.051	677	1756-18-9	C04039	HMDB12141	107830448	61409608	110638560	84341584	99948968	129000560	52898112	151614560	57690992	70915368	91052240	103638248	132769792	48325064	113998064	27548834	104836400	136247024	122872832	139200256	93268696	107029520	133317208	127198664	134992176	112407648	124138208	140488176	108475424	95300456	76693208	101310328	41287916	84258632	149794032	83863104	99771360
5144	2,6-dihydroxybenzoic acid	Xenobiotics	Drug - Topical Agents	63042	LC/MS Polar	100020837	729	153.019	9338	303-07-1		HMDB13676	48718444	28081102	35116788	39394548	42098308	52979384	39090384	62815980	25828164	27537610	38732372	26467638	48251520	20893410	19255534	15760665	38618152	37063580	41477556	38141352	23962506	31053044	46669516	40232376	57243288	20275498	52001360	49788968	34451204	45403812	31897178	36379540	19998186	26458120	44457324	27235426	46727956
4281	2,8-quinolinediol sulfate	Xenobiotics	Food Component/Plant	48691	LC/MS Neg	100004321	2612	239.997					1.2138e+06	2.53623e+06	1.66177e+06	2.71798e+06	1886177	2365889	2.45729e+06	8260933	6702924	3.20628e+06	2.8443e+06	3793374	2628193	3.14452e+06	4887439	2931351	2.15877e+06	2.53637e+06	3.69232e+06	2011711	3.80959e+06	1.14351e+06	4.26174e+06	4.67682e+06	2703294	2.57738e+06	7.56826e+06	5087790	2.67767e+06	2.26415e+06	2.66469e+06	3.09425e+06	2.50047e+06	986820	2.65174e+06	3.57766e+06	3.79456e+06
115	2-aminoadipate	Amino Acid	Lysine Metabolism	6146	LC/MS Polar	381	3500	160.061	469	542-32-5;1118-90-7	C00956	HMDB00510	672074	850824	1.27213e+06	606395	1.10103e+06	1326826	792884	1.36197e+06	1.02432e+06	1654292	1.32789e+06	999794	1.04223e+06	833151	837542	547968	1.40389e+06	2173591	1213999	1.50881e+06	609025	612836	1042878	988746	1.23256e+06	846478	704292	1.25448e+06	1141206	766128	1.42813e+06	1.45852e+06	1663727	765371	1.08152e+06	1151738	703574
500	2-aminobutyrate	Amino Acid	Glutathione Metabolism	42374	LC/MS Pos Early	1128	2059	104.071	439691	1492-24-6	C02261	HMDB00650	179041776	123732480	127865112	109989576	96002560	159135280	156931152	123156624	184305824	151203088	130469696	174795808	111697376	193148688	124437688	317641568	117704704	132763536	77546016	180766992	146726768	170979680	135697952	134645136	159172464	133865480	103374248	138228368	150104736	131919880	136630400	133153088	207892192	121688536	186376416	309466144	138421808
1574	2-aminoheptanoate	Lipid	Fatty Acid, Amino	43761	LC/MS Pos Early	100004542	3160	146.118	227939	1115-90-8			919827	933481	1.5953e+06	928868	812755	1.00383e+06	1.30386e+06	1400552	802010	1.04144e+06	1.23745e+06	1.32743e+06	846111	802126	912610	637390	658450	901157	1.46846e+06	1.2374e+06	938444	1.02457e+06	1.57648e+06	2001977	1.2217e+06	1.37695e+06	925210	1.46254e+06	916677	1055442	590152	878322	1.0652e+06	975692	1.25163e+06	1.34677e+06	1.34964e+06
5245	2-aminophenol sulfate	Xenobiotics	Chemical	43266	LC/MS Neg	100004322	1677	188.002	181670			HMDB61116	119997	125603	85638.2	122389	171084	185710	85722.9	560233	133120	157569	198817	119892	179519	81480.3	195401	53245.9	186354	245005	325841	210970	103887	90325	241651	186350	197268	345479	227919	154204	159110	123764	173841	107683	67340.7	93840.3	152306	84759.2	157231
3878	2'-deoxycytidine	Nucleotide	Pyrimidine Metabolism, Cytidine containing	15949	LC/MS Pos Early	100000125	2193	228.098	13711	951-77-9	C00881	HMDB00014	7.77835e+06	9769409	8.22219e+06	7122306	7975961	8909547	9223579	10765151	8.27158e+06	10440667	9921115	8571426	8.07812e+06	7.1674e+06	8122458	9990917	7903339	12511516	9257890	8868893	10362188	7.89524e+06	12344863	8693245	6.94754e+06	8.27458e+06	9967942	9804689	7.95747e+06	10297856	8.11045e+06	10396781	12849358	8958179	6.39434e+06	14178026	8.21617e+06
3853	2'-deoxyuridine	Nucleotide	Pyrimidine Metabolism, Uracil containing	1412	LC/MS Neg	536	1586	111.02	13712	951-78-0	C00526	HMDB00012	5595329	3.57054e+06	4018179	3.90327e+06	3.63458e+06	7014000	4.9007e+06	4581369	3.70656e+06	4.93821e+06	4.26082e+06	3.94778e+06	3.62999e+06	4.00818e+06	5094033	4.37947e+06	4.43092e+06	4.97694e+06	4725170	3.66454e+06	4543194	4998610	4523295	5240497	4940711	5.23512e+06	4.50213e+06	4.32761e+06	4.1346e+06	5.47843e+06	4930016	4.32163e+06	4985368	5.07961e+06	4.12745e+06	4.7744e+06	5747851
337	2-hydroxy-3-methylvalerate	Amino Acid	Leucine, Isoleucine and Valine Metabolism	36746	LC/MS Neg	100001541	1800	131.071	164623	488-15-3		HMDB00317	660760	1.17968e+06	572886	402950	750921	729036	1.15405e+06	2097390	492818	886310	1.66992e+06	740730	1.87557e+06	349119	424526	652653	981206	1.56887e+06	725012	1.14763e+06	1.1108e+06	903742	1.10697e+06	431444	1.10903e+06	719471	750035	963138	417792	981444	3844349	832522	625729	1860657	1.20781e+06	1126878	1.67239e+06
1491	2-hydroxyadipate	Lipid	Fatty Acid, Dicarboxylate	31934	LC/MS Polar	100001153	3000	161.046	193530	18294-85-4	C02360	HMDB00321	2.87448e+06	1466301	2.24711e+06	1.50053e+06	2570758	2.00361e+06	4803301	2.20626e+06	2.0545e+06	2.17587e+06	2.015e+06	1.2842e+06	1575212	2.18202e+06	2225181	1.7295e+06	1.60714e+06	4.37729e+06	1.88869e+06	3.44612e+06	1263625	2.77557e+06	1.93254e+06	1.47695e+06	2.18989e+06	1.1957e+06	1.33918e+06	2359811	2.421e+06	2.33684e+06	2.40213e+06	2.09137e+06	2.77317e+06	1.70199e+06	3470435	2.70478e+06	1674767
502	2-hydroxybutyrate/2-hydroxyisobutyrate	Amino Acid	Glutathione Metabolism	52281	LC/MS Polar	100008928	1258	103.04					127082616	67044332	123662688	85236312	92872680	76675888	70165184	91779296	89580840	100010840	95596784	119069968	53749212	135151920	62066920	160745616	88344664	67673352	118874080	93572552	107778840	108797776	76940792	72028008	89994528	101346000	62417188	94738200	77033032	106468360	61734496	72950416	174800016	81532024	90371152	151209440	81529920
1732	2-hydroxydecanoate	Lipid	Fatty Acid, Monohydroxy	42489	LC/MS Neg	100004089	4840	187.134	21488	5393-81-7			192205	272250	161184	149198	155069	151746	677707	318994	1.25388e+06	622731	198880	1.00848e+06	179294	822641	1736828	799573	329746	253956	144670	256045	1.38225e+06	266839	429036	163017	205886	197567	412225	811551	259855	341243	470267	312607	1701315	596437	212430	2.41668e+06	290792
1487	2-hydroxyglutarate	Lipid	Fatty Acid, Dicarboxylate	52294	LC/MS Pos Early	100002070	958	166.071	43	40951-21-1	C02630	HMDB0059655	701610	926230	549820	486586	962590	733008	973822	618938	685790	428748	753524	1.0865e+06	790900	881032	772201	711820	713836	882048	1.14424e+06	992633	715175	1029122	1.25321e+06	729986	1.4497e+06	981786	1.34258e+06	944148	1206579	741784	1.19514e+06	1.07595e+06	1.50279e+06	1.15473e+06	660161	1111196	1.01649e+06
1731	2-hydroxyoctanoate	Lipid	Fatty Acid, Monohydroxy	22036	LC/MS Neg	100000743	3736.8	159.103	94180	617-73-2		HMDB02264		101241	75696.9	69869.1			234496	179911	325053	174873		241256	53216.8	238711	379116	214726	103387	106150	91677.6	78308.2	380516	81592.6	147330	72845.9	96070.7		110450	290817	137207	112923	130000	122641	543753	156623	116004	557736	48154.3
1735	2-hydroxypalmitate	Lipid	Fatty Acid, Monohydroxy	35675	LC/MS Neg	100001579	5511.2	271.228	92836	764-67-0		HMDB31057	4.76175e+06	7027542	3.2385e+06	12042898	4.24901e+06	2.78735e+06	8479478	4444824	9298837	6.17947e+06	4322521	6064793	3.04806e+06	5.31876e+06	13146276	6778151	4.31347e+06	4229777	3.86407e+06	5176147	9050036	3.71682e+06	5.14467e+06	3.7965e+06	4.73521e+06	2.84781e+06	5373207	7217455	8122998	4.36598e+06	4.01483e+06	3906160	11962452	7.67375e+06	3604923	16763418	4.48867e+06
1737	2-hydroxystearate	Lipid	Fatty Acid, Monohydroxy	17945	LC/MS Neg	1239	5695	299.259	69417	629-22-1	C03045		2.43213e+06	3.39097e+06	2.20959e+06	6.08026e+06	2501644	1978193	5125447	2698502	4220067	2918097	2.11881e+06	3.92465e+06	1.81527e+06	2503697	6834826	6.13803e+06	2.63267e+06	2.43631e+06	1.76748e+06	2.77608e+06	5.31934e+06	2.33103e+06	3.67473e+06	2.3874e+06	2.74346e+06	1.73787e+06	3783602	3.59364e+06	5.57717e+06	3184489	2.84577e+06	3029334	5.19526e+06	3.67364e+06	2.16265e+06	8.12994e+06	2653749
2573	2-linoleoylglycerol (18:2)	Lipid	Monoacylglycerol	32506	LC/MS Neg	100000987	6250	279.233	5365676	3443-82-1		HMDB11538	7642382	1.06389e+06	3939201	747384	10502470	1.25604e+06	1.31828e+06	4928461	5675645	3.27883e+06	2109424	3694122	4959597	886187	8.1632e+06	2.38113e+06	1.90035e+06	4657961	1.12546e+06	3.16277e+06	3.97857e+06	1.35857e+06	289335	1.21624e+06	1.31442e+06	1.03201e+06	531841	773385	1.35591e+06	1.96899e+06	875263	686475	1.87046e+06	339484	831322	2613018	406695
2572	2-oleoylglycerol (18:1)	Lipid	Monoacylglycerol	21232	LC/MS Neg	100000943	6500	281.249	5319879	3443-84-3		HMDB11537	4.19398e+06	1.23688e+06	1.42591e+06	635220	8367216	1436364	954089	3.59753e+06	2460098	1.83583e+06	1.44512e+06	1.38668e+06	3261667	703405	3744025	664583	796964	4.64221e+06	519408	1.90905e+06	2.07743e+06	669796	568882	3.07145e+06	1.24587e+06			434120	1.62584e+06	896189	717701	765681	2343180	256442	1.24747e+06	2336309	1.55655e+06
3879	2'-O-methylcytidine	Nucleotide	Pyrimidine Metabolism, Cytidine containing	57554	LC/MS Pos Early	100010895	2411	258.108	150971	2140-72-9			4.21291e+06	3.93751e+06	4245589	3.94885e+06	3.31935e+06	4546921	4983994	5.16521e+06	4.06367e+06	5462217	4.95382e+06	4931236	4.49105e+06	4.02816e+06	4.10816e+06	3.33127e+06	4.2735e+06	6.7476e+06	5981821	5.51287e+06	4736241	5.57843e+06	5.22372e+06	4.11695e+06	5.19046e+06	4.62403e+06	3.47109e+06	4.58035e+06	4489693	3940008	4.91539e+06	4478551	6.06313e+06	4341698	4.27505e+06	6.16352e+06	4752322
3841	2'-O-methyluridine	Nucleotide	Pyrimidine Metabolism, Uracil containing	57655	LC/MS Neg	100010896	1831	257.078	102212	2140-76-3			283339	235441	344862	328351	185755	273056	366917	394279	313974	363460	334583	312203	322597	293492	284292	231158	320366	575098	441706	405827	381066	448098	368438	280790	461441	213467	292106	360452	347586	258061	377824	315551	334747	320014	378622	438534	393694
4285	2-oxindole-3-acetate	Xenobiotics	Food Component/Plant	40479	LC/MS Neg	100003109	2076	190.051	3080590	2971-31-5		HMDB35514	252896	218307	508307	244633	393947	547087	89111.2	739729	139547	274310	519698	146127	211285	67867.7	412507	109518	423597	646569	453528	675720	172787	418843	347068	343666	556486	286028	425221	398928	393639	377537	334365	457251	45260.6	206276	381781	211672	356597
117	2-oxoadipate	Amino Acid	Lysine Metabolism	38347	LC/MS Polar	92	2635	159.03	71	3184-35-8	C00322	HMDB00225	3.30624e+06	1.55525e+06	2.70587e+06	1.25189e+06	2530714	2.70233e+06	1.64715e+06	2.822e+06	1.8544e+06	2427064	1.4576e+06	2665980	2.16932e+06	2.34028e+06	1.54621e+06	2.40679e+06	2.77938e+06	3.10223e+06	2.47674e+06	3.11033e+06	1.58525e+06	3.23832e+06	2199876	1.30383e+06	2.19197e+06	1.79291e+06	1.70693e+06	3.40375e+06	3.15017e+06	3.37406e+06	2.30506e+06	2493595	4030485	1.93002e+06	2.25611e+06	4.02803e+06	1.68054e+06
422	2-oxoarginine*	Amino Acid	Urea cycle; Arginine and Proline Metabolism	55072	LC/MS Pos Early	100002784	1760	174.087	558	3715-10-04	C03771	HMDB04225	5.16358e+06	4601231	6867419	4.88473e+06	6.56949e+06	6.87791e+06	4.31471e+06	6.0088e+06	4.11352e+06	5.00544e+06	5142889	3.96251e+06	4.94384e+06	3.59083e+06	3.40533e+06	4.49854e+06	6406578	7263888	9131553	6546536	3.90165e+06	6897637	6138810	4663413	7170183	7.72084e+06	7622391	5.28899e+06	7.75714e+06	8521601	6.48946e+06	9600331	3.895e+06	8976574	5.7054e+06	4.89398e+06	5205453
2318	2-palmitoyl-GPC* (16:0)*	Lipid	Lysophospholipid	35253	LC/MS Neg	100001562	6215	570.341	15061532			HMDB61702	4256830	1.40548e+06	1.109e+06	3050092	1.78306e+06	2402536	3222810	1.60199e+06	2.83592e+06	2.25261e+06	959047	946448	1.37321e+06	2.04623e+06	3.39705e+06	1.24383e+06	976398	1.07737e+06	1.19024e+06	1.65275e+06	1.06344e+06	1.15903e+06	1.3406e+06	651183	2.35851e+06	1.68388e+06	2.47455e+06	1.27239e+06	1.8126e+06	1.74459e+06	2697859	1.07897e+06	758903	1.0891e+06	2.63062e+06	820936	3.51174e+06
4184	2-piperidinone	Xenobiotics	Food Component/Plant	43400	LC/MS Pos Early	100004295	1675	100.076	12665	675-20-7		HMDB11749	143696752	177363904	207660832	180386176	200906592	146276464	97140944	152852800	87194776	138460128	97288480	129630056	132355384	102026336	137980736	74722992	130256960	157597328	206360704	194078976	128257384	108034384	205353072	149938352	126837360	115796800	123179896	167053392	123032592	124558584	165241584	100436816	84798456	157141888	113791848	110791392	170876080
58	2-pyrrolidinone	Amino Acid	Glutamate Metabolism	31675	LC/MS Pos Early	100001081	1262	86.06	12025	616-45-5		HMDB02039	50096596	67062096	66676300	56331216	63786424	57670564	55287656	69753960	49862424	62088104	42771908	73652032	62235524	60869760	72251824	57392480	51116828	56414076	74496760	65476912	62422468	63125312	97434064	74229560	36598784	68462896	70613008	90288488	80789976	52237732	60105632	57422456	55942924	84552504	47096676	68943768	70182984
1798	2R,3R-dihydroxybutyrate	Lipid	Fatty Acid, Dihydroxy	63109	LC/MS Polar	100002367	1543	119.035	13120901	759-06-8		HMDB00498	194850128	219859184	134866704	194839952	261015072	334630400	172534992	259332768	199030208	299905504	213475584	317745632	255343904	240880224	203023408	274757152	145265664	218876976	212661776	279788000	180127648	271298496	324182080	198057936	233996704	189935024	239179088	240627440	234243840	211426656	232041440	147793552	346764544	140265008	242663248	393148512	406714592
1797	2S,3R-dihydroxybutyrate	Lipid	Fatty Acid, Dihydroxy	62950	LC/MS Polar	100002284	1660	119.035	10964471	5057-93-2		HMDB02453	63888092	50767132	52815572	52927076	62102408	99714888	44884720	112156648	56818648	73842936	52478836	76522296	74216656	74288168	69649064	132768984	47949440	75803192	66127128	74367488	51913352	84192088	86231904	56430796	71543416	69218752	65113716	68265376	82286456	53840348	61462324	59206488	97401440	57087732	70216200	127217464	83547392
2379	2-stearoyl-GPE (18:0)*	Lipid	Lysophospholipid	41220	LC/MS Neg	100003901	6350	480.31				HMDB11129	9907561	5.47024e+06	4516984	9019913	5686671	3039527	10746250	5962033	3.93275e+06	5.29015e+06	3.0644e+06	3689320	5578615	5.5151e+06	14070892	3.88719e+06	3.75677e+06	3.69053e+06	4765472	9503788	4.74086e+06	3.89596e+06	6.34396e+06	2954437	8582446	4891777	4.356e+06	6.24193e+06	10494174	5.48138e+06	7923261	3946191	2.75697e+06	4.8899e+06	7.99028e+06	5.45432e+06	5.0304e+06
3861	3-(3-amino-3-carboxypropyl)uridine*	Nucleotide	Pyrimidine Metabolism, Uracil containing	62924	LC/MS Neg	100001426	1369	344.11	171198	52745-94-5			139316	148898	165040	139512	139546	267439	195884	221082	174894	201877	177990	195824	210431	166114	174522	181181	138461	234227	200876	214833	222502	163151	305568	185986	217765	153312	191008	228309	203428	241618	168972	226449	194825	177787	224473	354679	178863
4146	3-(3-hydroxyphenyl)propionate	Xenobiotics	Benzoate Metabolism	35635	LC/MS Neg	100001624	1980	165.056	91	621-54-5	C11457	HMDB00375	145877	163530	461057	145684	388726	350004	78298.8	350558		113142	317023	197363	213206		311145	156235	281204	297322	357740	593836	133697		183066	136754	348504	265546	611713		311151		171209	629327	142251	195045		116522	212308
168	3-(4-hydroxyphenyl)lactate (HPLA)	Amino Acid	Tyrosine Metabolism	32197	LC/MS Neg	240	1379	181.051	9378	6482-98-0	C03672	HMDB00755	6365370	11292441	6881711	4.84677e+06	8166829	15456680	6.04831e+06	18508824	9039830	9801333	10865149	6.42212e+06	16665270	6987365	16195791	7.56467e+06	10667345	10039899	13790735	10158773	7.6554e+06	8116912	14707058	9262073	10595925	7.50367e+06	8876688	11269549	7.83165e+06	9668082	24342732	6.94632e+06	6695726	8515436	6899759	8578334	18922594
4147	3-(4-hydroxyphenyl)propionate	Xenobiotics	Benzoate Metabolism	39587	LC/MS Neg	100002914	1670	165.056	10394	501-97-3	C01744	HMDB02199	213035	243827	260469		300590	372938	113334	587655		142142	314326	70681.3	297871		152341		404364	299440	362186	449104	156692	184860	454330	123379	380107	116927	219183	230040	304584	259678	629494	279608	26333.2	165296	189291	82481.2	466572
1801	3,4-dihydroxybutyrate	Lipid	Fatty Acid, Dihydroxy	62952	LC/MS Polar	100001730	2204	119.035		51267-44-8			11215946	8409952	9245697	6238705	8005477	11789280	10971913	12986715	12255480	11147199	7729560	9669315	8.01493e+06	14243536	9891182	11196760	6.38773e+06	10711091	9906774	10231551	10236696	10056926	13532404	9714882	10020562	11373788	9956549	9850290	11658733	10601959	8709854	8881616	11959805	9711314	10293587	16545611	8243271
420	3-amino-2-piperidone	Amino Acid	Urea cycle; Arginine and Proline Metabolism	62853	LC/MS Pos Early	100020361	2065	115.087	5200225	1892-22-4		HMDB00323	1.9615e+06	2214543	2.95712e+06	1.92921e+06	2296308	2638691	1.80526e+06	4.12686e+06	1.36621e+06	1.80729e+06	2.11229e+06	1.78962e+06	2.94949e+06	1.31445e+06	2.02857e+06	956474	2.19445e+06	2.70019e+06	2.85153e+06	3.2652e+06	1.73721e+06	2279074	3.39265e+06	2.20359e+06	2603771	2.45213e+06	2375548	2.61429e+06	2.80754e+06	2.15277e+06	2.02785e+06	2505770	1.33245e+06	1.792e+06	2740802	2.13305e+06	2183995
3895	3-aminoisobutyrate	Nucleotide	Pyrimidine Metabolism, Thymine containing	1566	LC/MS Pos Early	1114	2190	104.071	64956	10569-72-9;214139-20-5	C05145	HMDB03911	44084712	39049272	51639788	28140296	29670496	75671360	34587336	47521212	33884020	57572384	42211084	44613816	59627252	16149219	67222504	32249962	35344124	53194092	55802996	61771364	26138402	45793016	82420600	83755056	47219448	39616816	55996768	35226412	51049776	45330404	46084360	55599988	80140248	58577500	43431692	33111200	49931280
5386	3-bromo-5-chloro-2,6-dihydroxybenzoic acid*	Xenobiotics	Chemical	63681	LC/MS Neg	100021707	4505	264.891					49617.3	52088.9	49982.5	58919.4	56583	30279	50390	58753.2	36949.1	42899.9	21758.2	41473		47915		27230.7	31731.7	34517.5	43572	54695	30345		93242.7	39351.6	63128.1			84671	84090.7	36034.5	45342.5	27768.1	34637	48443	46663	68154.4	40077.1
345	3-hydroxy-2-ethylpropionate	Amino Acid	Leucine, Isoleucine and Valine Metabolism	32397	LC/MS Neg	100001170	975	117.056	188979	4374-62-3		HMDB00396	1.49714e+06	1.45301e+06	1.4406e+06	926130	1.70999e+06	1251604	1.25589e+06	2018434	1.48984e+06	2.59822e+06	2.18542e+06	1.1582e+06	1.58049e+06	1413868	998124	2.37836e+06	1.53777e+06	2554026	2213736	1.87171e+06	1.73992e+06	1.88678e+06	2.04837e+06	939799	1.38295e+06	1.98043e+06	1390311	3.53947e+06	1.86691e+06	1.72725e+06	2833111	1.08155e+06	2.65226e+06	1213392	2065250	1.84446e+06	2.4469e+06
2865	3-hydroxy-3-methylglutarate	Lipid	Mevalonate Metabolism	531	LC/MS Polar	112	2850	161.046	1662	503-49-1	C03761	HMDB00355	20146658	18498078	17010578	19306352	21988262	26504982	19978060	16940418	14409049	19689608	29286500	30248904	24597918	15037163	26480468	16741528	29801818	43016132	34710572	30471246	11992026	26236788	24168738	16423111	24796894	21301752	19931008	20826448	25697942	19835580	29295686	23716206	38688764	23088474	17731006	25679054	26250286
1492	3-hydroxyadipate*	Lipid	Fatty Acid, Dicarboxylate	62069	LC/MS Polar	100004396	3131	161.046	151913			HMDB00345	3059830	1.52385e+06	3.06897e+06	1.17132e+06	2456626	3.78347e+06	782628	2.38128e+06	1.69949e+06	2.16525e+06	4.01634e+06	1.06084e+06	2.10903e+06	1411133	2231018	3.69627e+06	2.6413e+06	6.93555e+06	2919078	7.11046e+06	878637	3643056	2.53643e+06	2.5624e+06	2872495	5750669	1.65363e+06	2862515	3601871	2.51863e+06	3.04344e+06	2.92399e+06	3764474	1.75617e+06	3137803	3.39367e+06	2.38969e+06
1710	3-hydroxybutyrate (BHBA)	Lipid	Ketone Bodies	542	LC/MS Polar	254	1480	103.04	441	625-72-9	C01089	HMDB00357	313136352	351839104	304827072	272066336	529437792	323102080	219559664	338698848	405544960	343004032	416383200	361967360	196019344	406876384	427568128	976289152	331464320	284389376	334569312	322986336	465769408	298858752	257615888	267813968	293627808	188066032	306086400	349915168	317063232	329611232	324893632	322474080	890879616	368268736	362795680	764364672	314318784
1744	3-hydroxyhexanoate	Lipid	Fatty Acid, Monohydroxy	53230	LC/MS Neg	100006367	1725	131.071	151492	10191-24-9			110804	83888.2	60397.5	98976.2		106207	346038	111506	505493	236613	69302.5	312029	63520	510172	535215	768678	152271	129649	93586.5	128641	472275	173402	106169	124257	63971.4	145786	250961	294019	104401	121812	82007.9	154279	932589	201322	103046	1.05239e+06	90379.8
365	3-hydroxyisobutyrate	Amino Acid	Leucine, Isoleucine and Valine Metabolism	1549	LC/MS Polar	111	1619	103.04	87	2068-83-9	C06001	HMDB00336	38407228	34023700	44339880	40326388	46804224	70589264	42876468	57442996	32815016	87338304	98357208	48317676	22643150	43234248	26106822		40738212	62942504	24352480	62703924	55980948	52365612	28160816	38215184	40195928	41071400	23161920	47347824	33905488	61244232	43724376	85209536		31360832	85388056	73998576	37489052
5350	3-hydroxypyridine sulfate	Xenobiotics	Chemical	48448	LC/MS Neg	100006098	1595.5	173.987		1955-23-3			1.02997e+06	727844	1.31863e+06	475017	1.05735e+06	2810738	289138	3.6284e+06	361248	1.96548e+06	2.40057e+06	516336	1.05162e+06	482322	693865	335811	2502516	1.97885e+06	2.87133e+06	3.18644e+06	468236	1.78331e+06	1.2843e+06	1168945	2.0893e+06	1908747	766866	1.3602e+06	934186	2.1964e+06	956267	1.04664e+06	568466	283512	2.53299e+06	268468	1380814
1749	3-hydroxysebacate	Lipid	Fatty Acid, Monohydroxy	31943	LC/MS Neg	100001145	1282	217.108	3017884	73141-46-5		HMDB00350	68863.2	87741.6	98586.2	43626.1	112355	152347	66389.8	199432	79633.6	151282	101764	87707.3	102010	51031.8	149526	42250	102884	165094	196759	313679	171139	164228	73050.8	87329	181803	102902	86795.5	106496	134186	92073.8	109938	105853	250395	82194.9	144225	260992	105299
4690	3-indoleglyoxylic acid	Xenobiotics	Food Component/Plant	63583	LC/MS Neg	100020372	2140	188.035	73863	1477-49-2			93277	177988	154367	80477.2	96284.1	180246		61218.2		140059	74107.2	35569.6	77018.7	115617		46022.4	134051	74831.5	155357	180370	62647.5	133032	70385	67050.9	163376	109404	67065.6	78409.3	76032.3	198913		105854			208447		139565
281	3-indoxyl sulfate	Amino Acid	Tryptophan Metabolism	27672	LC/MS Neg	100000467	2222.2	212.002	10258	2642-37-7		HMDB00682	912592	662120	1.62287e+06	821700	1.41251e+06	2.64829e+06	1.06714e+06	2945385	650712	1.38973e+06	1.44167e+06	1.11293e+06	1.37281e+06	1.15633e+06	833478	1.12803e+06	1.7219e+06	2.38115e+06	1.51145e+06	2.09474e+06	679842	574968	2.1032e+06	842013	1.53294e+06	1.07729e+06	1.94491e+06	3202844	1.9341e+06	1.3467e+06	1.66686e+06	1.55962e+06	890609	1.05696e+06	1412080	735766	1.27857e+06
186	3-methoxytyrosine	Amino Acid	Tyrosine Metabolism	12017	LC/MS Pos Early	1342	2555	212.092	1670	300-48-1		HMDB01434	1.32016e+06	1.19158e+06	1.15419e+06	953023	1.46601e+06	1.61808e+06	1.48458e+06	905208	1.68962e+06	1.62102e+06	1.54066e+06	1.65423e+06	1.55236e+06	1.24997e+06	2.43016e+06	1.18148e+06	1721936	1.145e+06	2024316	1.48775e+06	1.14792e+06	1.56682e+06	1.99481e+06	1.99987e+06	1.2926e+06	1243114	1.4181e+06	1.21702e+06	1.43947e+06	1.21084e+06	1.48868e+06	1.33076e+06	1.73557e+06	2.04192e+06	1.13821e+06	1435559	1870443
360	3-methyl-2-oxobutyrate	Amino Acid	Leucine, Isoleucine and Valine Metabolism	44526	LC/MS Polar	100000936	911	115.04	49	3715-29-5	C00141	HMDB00019	36510508	39000280	43113028	35600776	69861504	26450436	28293572	37139872	24266676	44283824	42764868	54623688	22916244	32530186	18350976	53551040	35619348	34441820	37686672	67020832	48255432	38170856	30338524	27494438	40725928	33555624	16186341	56718388	30487728	39144808	35207284	39788736	55528868	27594238	49462392	50391824	39054184
336	3-methyl-2-oxovalerate	Amino Acid	Leucine, Isoleucine and Valine Metabolism	15676	LC/MS Neg	100000036	2064.2	129.056	47	1460-34-0;51829-07-3	C00671	HMDB03736	15042758	15709882	13797585	12512479	22135786	10835491	14021682	16832642	9167027	15177158	17505832	15026315	6272758	10530732	5.66637e+06	17835546	12804489	12906300	9731256	24030744	18770428	15702300	10964729	9534639	16560848	11242088	7.31108e+06	19065658	9280997	15290131	14845961	12696295	18434290	10449515	21394750	18710526	17877332
1493	3-methyladipate	Lipid	Fatty Acid, Dicarboxylate	36749	LC/MS Polar	100001765	2865	159.066	12292	3058-01-03		HMDB00555		180792	161796	227004	292797	463791	134037	744378	417778	175508	589417	349795	248568	347129	209559	350969	81403.7	1.19668e+06	870089	214675				231689	215716	128109	351864	435235			268139	303211			175998	247896
316	3-methylglutaconate	Amino Acid	Leucine, Isoleucine and Valine Metabolism	57747	LC/MS Polar	100002458	2700	99.0452	1551553	5746-90-7		HMDB00522	5.97509e+06	3.9905e+06	4225977	3.80615e+06	4994101	7434120	3.70632e+06	6876919	4.01018e+06	6.23277e+06	5.60634e+06	5.13687e+06	5.1511e+06	3.44754e+06	4.22684e+06	6682525	5.76376e+06	12334610	6.35337e+06	8.09112e+06	2.92852e+06	4957875	5167342	4.18997e+06	6.13631e+06	3.60618e+06	5.07286e+06	7417258	6.42474e+06	4.81525e+06	6411295	4.55509e+06	6030315	4113116	7.63914e+06	6563882	5.29231e+06
69	3-methylhistidine	Amino Acid	Histidine Metabolism	15677	LC/MS Neg	100000042	906.3	168.078	64969	368-16-1	C01152	HMDB00479	15638282	15140654	14074463	18760114	10768986	8336753	14246250	11336841	13417127	17077162	10371780	9983137	9311815	13852500	6629790	12902353	9235795	15006624	6.81527e+06	22020638	23973172	15939614	15229389	11774672	25905306	9799237	16425486	19341498	16111062	15686967	24177698	17479334	9513960	8409736	25305260	35125620	10335965
4148	3-phenylpropionate (hydrocinnamate)	Xenobiotics	Benzoate Metabolism	15749	LC/MS Neg	100000010	2860	149.061	107	501-52-0	C05629	HMDB00764	2.26026e+06	2.25021e+06	2157378	3.89125e+06	2.51658e+06	1.67721e+06	2.00621e+06	6.14414e+06	2.44705e+06	1720800	4271424	2308872	3.43075e+06	572510	3598098	1.13297e+06	3399170	1.9695e+06	6.17611e+06	4233438	2.28424e+06	371630	5.09889e+06	2.97868e+06	3.16028e+06	2.29983e+06	5917650	8553247	3.76583e+06	1.64606e+06	3.45293e+06	8.29225e+06	864413	4.1247e+06	1.03837e+06	887560	5.07454e+06
1087	3-phosphoglycerate	Carbohydrate	Glycolysis, Gluconeogenesis, and Pyruvate Metabolism	1414	LC/MS Pos Early	132	590	187	724	80731-10-8	C00597	HMDB00807	316197	324639	310220	359248	478623	314195	177290	700837	779393	322483	783327	269229	397190	474126	634077	431295	289960	434592	519366	390389	407075	277501	456557	435924	502143	190905	324518	249846	368544	320424	213133	397049	167800	360127	417924	207576	323874
3856	3-ureidopropionate	Nucleotide	Pyrimidine Metabolism, Uracil containing	3155	LC/MS Pos Early	1053	875	133.061	111	462-88-4	C02642	HMDB00026	1.00403e+06	698760	1.32678e+06	496674	749757	1.14381e+06	856868	1.36789e+06	1.06556e+06	1.15081e+06	903491	1.39733e+06	687596	1.50863e+06	509180	814523	762433	1316907	1.27913e+06	1.09686e+06	659621	1.02458e+06	960713	666585	912805	727529	828656	1.44026e+06	804744	1.4088e+06	1.0861e+06	1.41804e+06	1.52787e+06	507275	997035	1280726	1.0473e+06
484	4-acetamidobutanoate	Amino Acid	Polyamine Metabolism	1558	LC/MS Pos Early	1113	1350	146.081	18189	3025-96-5	C02946	HMDB03681	8775370	8.2708e+06	12738889	8474711	11611535	14334932	8406453	7188348	7.58471e+06	8301475	11063861	8675431	14576752	6887446	12229860	7.62125e+06	9113822	15519707	11150634	12011824	8559069	12624312	13181265	12197957	11553544	11171711	11602723	13292644	12995676	10873432	8619154	12332419	18211720	9644469	7.29208e+06	11841873	9183161
4104	4-acetylphenyl sulfate	Xenobiotics	Benzoate Metabolism	44620	LC/MS Neg	100000711	2375	215.002	4684006				1.79429e+06	1.40206e+06	1.65634e+06	2.67423e+06	1.64859e+06	3.44723e+06	2.03328e+06	13371895	4.50226e+06	5.08618e+06	4262886	1.96889e+06	2.56039e+06	2.18513e+06	1882985	4.41559e+06	2257097	5.66818e+06	6.29037e+06	3.59943e+06	1230495	554182	3.47683e+06	1.96523e+06	1.84214e+06	4.10903e+06	2.57428e+06	6.16893e+06	2323045	1.75948e+06	3.84318e+06	1.91318e+06	2.06949e+06	1.80459e+06	1.69505e+06	1.4364e+06	3688106
4095	4-allylcatechol sulfate	Xenobiotics	Benzoate Metabolism	63597	LC/MS Neg	100020578	3571	229.018						45689.6		29810.4		52664.6		212008	56172.5		61005.3	37902.9	87508.3		84785.2		78418	51023.1	168441	91558.5	60367		111160	53429	101841	28310	85624.4	126171	99595.5		32690.2	103716		31207.8			92253.7
4093	4-ethylcatechol sulfate	Xenobiotics	Benzoate Metabolism	63072	LC/MS Neg	100020536	3379	217.018					491120	789392	664020	981755	624058	1.02948e+06	556563	3.78053e+06	592774	813060	1.42296e+06	954094	1.09989e+06	323041	754941	281278	746500	974927	1.4872e+06	935917	468623	153365	1.39941e+06	789981	834011	666953	1.1573e+06	1731162	889941	628622	806854	948677	278993	593602	527564	331112	966740
4109	4-ethylphenol glucuronide	Xenobiotics	Benzoate Metabolism	52937	LC/MS Neg	100009049	3167	297.098					341455	192736	339621	535982	413691	278002	952754	1.3399e+06	234416	254965	1.00671e+06	532623	412429	91975.2	516697	253848	611253	824790	1.54279e+06	777762	364720		452814	294326	337879	694831	676779	1.85931e+06	378571	221996	570801	911504	457031	604044	163697	253119	748831
4108	4-ethylphenyl sulfate	Xenobiotics	Benzoate Metabolism	36099	LC/MS Neg	100001756	3580	201.023	20822574	123-07-9	C13637	HMDB62551	39943092	36464952	25255034	58773928	36642872	28587646	60099540	121117712	24073360	48729448	77128200	33580396	36141348	12382552	35643524	21947560	43187260	72284040	63396128	59178484	24876404	7486610	66498972	42536116	48843516	39070120	64170536	84248864	50538928	39055340	73230920	42776016	16260085	38750148	28633728	18185388	77464784
486	4-guanidinobutanoate	Amino Acid	Guanidino and Acetamido Metabolism	15681	LC/MS Pos Early	100000096	2320	146.092	500	463-003;463-00-3	C01035	HMDB03464	1.66534e+06	1.20781e+06	2.91193e+06	1.43922e+06	2.59681e+06	1.23657e+06	2056468	2.07518e+06	1.82224e+06	1.30742e+06	1.96003e+06	2.02998e+06	1.91441e+06	1.06834e+06	2.09432e+06	1.13553e+06	2.4788e+06	2930404	2.64008e+06	1.98974e+06	2307129	3.313e+06	2.38332e+06	2313758	2158894	1.83526e+06	2.44404e+06	2.12389e+06	1.5771e+06	2.0164e+06	4622383	2.77722e+06	569032	1.56216e+06	4.02965e+06	1.17449e+06	1.64959e+06
4660	4-hydroxycinnamate	Xenobiotics	Food Component/Plant	36770	LC/MS Polar	100001675	1200	163.04	637542	501-98-4	C00811	HMDB02035	1.86257e+06	1.11527e+06	2.162e+06	1.07709e+06	2.63681e+06	3.21044e+06	862833	3.08445e+06	391178	1.58617e+06	2986909	805766	2.34123e+06	482423	1394209	259376	2.88391e+06	3938789	3.63557e+06	5.19403e+06	1.03597e+06	2.97722e+06	2.26846e+06	1.63732e+06	3.64091e+06	2228830	2.23499e+06	2.28932e+06	3.67627e+06	3106138	2523455	2.28339e+06	354260	930589	3.84253e+06	620259	2.90419e+06
212	4-hydroxycinnamate sulfate	Amino Acid	Tyrosine Metabolism	48410	LC/MS Neg	100006095	1000	242.997	6070438	376374-66-2			196700	112415	302449		199474	308813	49345.1	369749		210158	272766	36035.5	141210		147682	35919.3	284027	260445	240630	576238	93390.3	499358	116463	139264	371478	327423	188411	145396	364939	271069	174019	251839		55804.1	396187	104486	198852
149	4-hydroxyphenylacetate	Amino Acid	Phenylalanine Metabolism	541	LC/MS Neg	144	1361	151.04	127	156-38-7	C00642	HMDB00020	187322	121029	208731	103800	169527	203491		357804		215991	160336		107048		202602		277204	365849	434678	316890		209701	153532		186344		172202	203677		209853	160992	227478			165070		94413
163	4-hydroxyphenylpyruvate	Amino Acid	Tyrosine Metabolism	1669	LC/MS Neg	1141	1690	179.035	979	156-39-8	C01179	HMDB00707	2.22529e+06	3.414e+06	4.55578e+06	1.56615e+06	3.96794e+06	6.52305e+06	1912129	3792315	2.52078e+06	2.79988e+06	5539001	2.0989e+06	2.6905e+06	1.40667e+06	4.12273e+06	2.26884e+06	9433265	4430143	5.39424e+06	10683419	1.27469e+06	4322113	2671172	5829819	2.47111e+06	3740249	3.27733e+06	2.62696e+06	2182945	7.00074e+06	2.21058e+06	3.77165e+06	1.7576e+06	1.65076e+06	4.78281e+06	2.26676e+06	6668417
296	4-methyl-2-oxopentanoate	Amino Acid	Leucine, Isoleucine and Valine Metabolism	22116	LC/MS Neg	100000551	2170	129.056	70	816-66-0	C00233	HMDB00695	40054344	39344000	43533588	37500128	61406184	30920158	37925220	35372316	17895730	30851414	40374664	35734076	19453904	25017002	15803957	34421436	32960106	29337158	24556804	53588216	46499244	37001252	27848594	26623394	41805144	28115932	17968450	48810264	27727426	35776768	32568310	33994316	34422184	30246950	50566140	34400952	46524648
4094	4-methylcatechol sulfate	Xenobiotics	Benzoate Metabolism	46146	LC/MS Neg	100004111	2665	203.002					434806	600395	575924	504276	651057	1165607	440580	3200835	944140	851814	728763	938758	1.34485e+06	692200	728370	952809	830310	1.08989e+06	1.70696e+06	1.29608e+06	579443	326967	1.41737e+06	588385	806437	881592	1.24441e+06	1.84153e+06	600198	845470	1.01638e+06	848419	827714	382918	765754	776612	1150017
4600	4-vinylguaiacol sulfate	Xenobiotics	Food Component/Plant	48442	LC/MS Neg	100006126	3354	229.018					334253	194934	547651	209020	567232	1.09981e+06	78265.1	1.36199e+06	80876.9	647275	1.56031e+06	137034	265866	110321	131997	89329.7	1.16371e+06	1.19307e+06	589697	1.61983e+06	69700.1	726547	587698	453447	1.13077e+06	396618	197698	493108	420266	1.32905e+06	214641	615431	74960.5	140070	1.08266e+06	93780.7	449644
4110	4-vinylphenol sulfate	Xenobiotics	Benzoate Metabolism	36098	LC/MS Neg	100001755	3320	199.007	6426766	2628-17-3	C05627	HMDB62775	6150738	3.62084e+06	4.22761e+06	7.86708e+06	7.33469e+06	9956548	5279481	23557268	1.89384e+06	9588077	14383591	6.76178e+06	6216302	1.18509e+06	2.86192e+06	2.28842e+06	9454272	14123235	12616311	14204875	2.83693e+06	4.02043e+06	11277502	5448546	9193650	6589597	8109271	11984594	8037554	12710067	8.01073e+06	6225391	1.97108e+06	4.31075e+06	8650620	2481107	11675285
112	5-(galactosylhydroxy)-L-lysine	Amino Acid	Lysine Metabolism	43582	LC/MS Pos Early	100002462	2755	325.161	123986	32448-36-5			4544444	3.75906e+06	4391746	3.66083e+06	3.93625e+06	5105444	4756147	5.32532e+06	5.55758e+06	5206348	5.58585e+06	4.76527e+06	4543159	6.13399e+06	4971102	4.96852e+06	2.9882e+06	4.16576e+06	5014321	5.33088e+06	4.66745e+06	4839366	5.22013e+06	4.9157e+06	4514135	2.92949e+06	4.6738e+06	4.20177e+06	5793387	4594989	3.83042e+06	5214134	4978442	3.79437e+06	4.5951e+06	5382479	4.1884e+06
3893	5,6-dihydrothymine	Nucleotide	Pyrimidine Metabolism, Thymine containing	1418	LC/MS Neg	158	1637.8	127.051	93556	696-04-8	C00906	HMDB00079	105423	110302	75650.9	99607.7	122689	85700.9	118229	164122	104637	102976	81091.9		139187		100516	67939.6	142102	118680	163518	193856	146451	92133.2	76264.1	111408	147656	112655	116760	128146	123035	182163	151297	76216.2	99981.8	59195.8	197555	159192	129070
3849	5,6-dihydrouracil	Nucleotide	Pyrimidine Metabolism, Uracil containing	1559	LC/MS Neg	1125	1120	113.036	649	504-07-4	C00429	HMDB00076	211313	196864	208696	260648	150247	226732	219406	322181	283661	252183	220847	263267	187442	274814	200820		277506	341032	246924	283344	322344	253968	231836	224914	256647	182200	231120	423091	226318	383425	207416	254416	176903	200655	307608	273771	317240
3840	5,6-dihydrouridine	Nucleotide	Pyrimidine Metabolism, Uracil containing	61833	LC/MS Neg	100001425	1119	245.078	94312	5627-05-04			2.4237e+06	1.90086e+06	3445584	2.78941e+06	1442389	2.85555e+06	2426027	1.99186e+06	3.12278e+06	2.31848e+06	1.73881e+06	2476865	3.13102e+06	3.4679e+06	4.72927e+06	1.39341e+06	2.3635e+06	1.39455e+06	2.22611e+06	2.93461e+06	2.64689e+06	3349562	3.31424e+06	2.5677e+06	2.32924e+06	3.66902e+06	2.08008e+06	2.57398e+06	1.79942e+06	2.27287e+06	1923391	1.86221e+06	2983036	1578089	2.82894e+06	2.7886e+06	2944729
1758	5-hydroxyhexanoate	Lipid	Fatty Acid, Monohydroxy	31938	LC/MS Neg	100001148	1267	131.071	170748	44843-89-2		HMDB00525	253236	204743	119907		153163	160141	140296	147684	338811	77852.1	249088		362128	298142	188870	123950	161766	316655	143722	415074	371553	145193	181886		263717			144506	80248.5	380424	142353		340399	238715	216407	243884	186119
262	5-hydroxyindoleacetate	Amino Acid	Tryptophan Metabolism	437	LC/MS Neg	71	1510.2	190.051	1826	54-16-0	C05635	HMDB00763	158106		155507	64505.3	124293	106466	75665.3	201098	183713	186026		115017	165233	181413	156079	244395	116611	162496	165918	129693	119884	130469	266765	73066.1	91065.7	87153.1	140737	290907	206217	76548.3	98896.5	218162	129506	86474.5	132619	301161	92187.9
111	5-hydroxylysine	Amino Acid	Lysine Metabolism	15685	LC/MS Pos Early	100000054	2790	163.108	1029	13204-98-3	C16741	HMDB00450	9795401	8772884	9136261	9211572	10734977	9283199	11034366	8718861	9581800	8908088	8843025	10778416	8363617	11172622	11470502	10841357	7810510	8.21574e+06	9892710	11433913	8556914	10220677	13287144	9871341	9917445	8304397	8.13377e+06	11931999	9542901	9108135	9556553	9681088	9375829	9171860	9141055	10820332	9700700
3880	5-methyl-2'-deoxycytidine	Nucleotide	Pyrimidine Metabolism, Cytidine containing	38159	LC/MS Pos Early	100002300	2303	242.113	440055	838-07-3	C03592	HMDB02224	2185085	2.22879e+06	1.95123e+06	1506065	2759926	2.48804e+06	2.31652e+06	2.64161e+06	1.72954e+06	3.2648e+06	3.08101e+06	1.92514e+06	1869584	1.29619e+06	1.77149e+06	1.99489e+06	1822167	3.43911e+06	2.7543e+06	3.29358e+06	2.04919e+06	2.64885e+06	2.88856e+06	2.73494e+06	2.13552e+06	2.6298e+06	2459757	1.84618e+06	2.20037e+06	3.17589e+06	2.20518e+06	2.80013e+06	3.09515e+06	1.51504e+06	2.05196e+06	3.35172e+06	2549936
3871	5-methylcytidine	Nucleotide	Pyrimidine Metabolism, Cytidine containing	22119	LC/MS Pos Early	100000763	2227	258.108	92918	2140-61-6		HMDB00982	1.20852e+06	1.18836e+06	1219301	1.28773e+06	1.64622e+06	1.34749e+06	1.5025e+06	1.5309e+06	1.40839e+06	1484330	1.65564e+06	1.49396e+06	1.21801e+06	1.15808e+06	1.34763e+06	1.39692e+06	1.11668e+06	1.89038e+06	1.43794e+06	1517087	1.55429e+06	1.06827e+06	1960466	1.41854e+06	1.01321e+06	1.11799e+06	1.29076e+06	1.6027e+06	1.18401e+06	1.5067e+06	1.1323e+06	1.62357e+06	1.97014e+06	1.42721e+06	1.03682e+06	2.46273e+06	1493141
3874	5-methylcytosine	Nucleotide	Pyrimidine Metabolism, Cytidine containing	21106	LC/MS Pos Early	1049	2195	126.066	65040	58366-64-6	C02376	HMDB02894		1.10556e+06	52923.8	182510	272508	100454	508826	1.10436e+06		529927	816542	176763	962413	178649	75146.6		526860	857643	698823	336823	585500	110494	1.24242e+06	318876	323201		382489	850967	463461	341480	1671023	212439	509008	781481	311154	212651	1.24497e+06
480	5-methylthioadenosine (MTA)	Amino Acid	Polyamine Metabolism	1419	LC/MS Pos Early	212	2752	298.097	439176	2457-80-9	C00170	HMDB01173	4.14563e+06	3.26907e+06	5.51901e+06	3978449	4.94399e+06	4.35764e+06	4.00049e+06	5.49748e+06	4846671	4.79887e+06	5875755	4.3652e+06	4.45171e+06	3.29209e+06	4518206	2.62831e+06	4450551	6.63078e+06	4.40559e+06	4450038	2.83618e+06	3.22342e+06	6836608	5.56256e+06	6680854	3736493	4.86576e+06	6.90912e+06	4835669	4.16546e+06	3.41258e+06	3741912	3.096e+06	3.76654e+06	3800695	4366720	4.29716e+06
383	5-methylthioribose	Amino Acid	Methionine, Cysteine, SAM and Taurine Metabolism	62100	LC/MS Pos Early	100002103	790	181.053	494	23656-67-9		HMDB01087	2.83046e+06	1.39442e+06	1.93651e+06	1.05839e+06	2.07278e+06	2.78531e+06	2.12546e+06	1.82627e+06	2189321	2.94729e+06	1.8253e+06	2.91e+06	1.66096e+06	3.93291e+06	1.5716e+06	1.25523e+06	1.59383e+06	3.48545e+06	2.16962e+06	1.63315e+06	1.60979e+06	3.12312e+06	2486746	1.8429e+06	2362539	1832776	2.73872e+06	1.9299e+06	2759151	2278336	2.32181e+06	2608742	3.9882e+06	1.8895e+06	2.09278e+06	3163720	1.97381e+06
3842	5-methyluridine (ribothymidine)	Nucleotide	Pyrimidine Metabolism, Uracil containing	35136	LC/MS Neg	100001446	1778.1	257.078	445408	1463-10-1		HMDB00884	2.12587e+06	2.06713e+06	2.17821e+06	2.35163e+06	2.16741e+06	2.92463e+06	2.61829e+06	2.22208e+06	2.46698e+06	2.40222e+06	2.33944e+06	2333851	2.4734e+06	2.24839e+06	2.67483e+06	2.30388e+06	2.18811e+06	2691152	2.26665e+06	2565474	2.56442e+06	2.28394e+06	3.2891e+06	2726993	2.99785e+06	2164330	2740064	2778411	2777406	2.48851e+06	2.6833e+06	2693606	2.37543e+06	2.53247e+06	2.71037e+06	3081796	2433564
499	5-oxoproline	Amino Acid	Glutathione Metabolism	1494	LC/MS Neg	1021	738.5	128.035	7405	98-79-3	C01879	HMDB00267	71054928	72354392	67489648	115668400	60145192	62972952	159716288	79692168	134232752	91787320	73856944	107156656	99712432	101167224	130124360	108284496	111187696	80486312	83939512	66873400	126981928	86663696	113308368	100355256	111790744	89696488	122924416	127606520	87909232	86867520	120779872	105079176	105282776	104320344	76295464	102827648	107137016
5361	6-hydroxyindole sulfate	Xenobiotics	Chemical	48698	LC/MS Neg	100006260	2498	212.002	122198196				49055.3	52479.4	104521	49738.3	79189.2	169498	68827.5	370660	82919.8	117478	119167	100741	160351	61757.4	72442.7	70900.9	133464	167065	215683	135987	46423.5	28508.7	173884	58873.6	97526.3	66799.3	116929	276678	105557	88888.7	104482	122259	70614.5	79938.1	87474.7	42939.3	116561
124	6-oxopiperidine-2-carboxylate	Amino Acid	Lysine Metabolism	43231	LC/MS Neg	100004499	965	142.051	3014237	34622-39-4		HMDB61705	4061136	4808894	4162473	4.32139e+06	6494243	6.08383e+06	5.03493e+06	7752324	2.02888e+06	4.16168e+06	5758741	4.86286e+06	8147898	1844357	6366681	3.47043e+06	6.47372e+06	6045197	6.28197e+06	8507482	4.98765e+06	7402438	5930845	5707107	8446723	3.95047e+06	8679463	5.72561e+06	7.74219e+06	6.75665e+06	4.54999e+06	7570560	2735659	5.43025e+06	6347526	6.10124e+06	6602030
2891	7-HOCA	Lipid	Sterol	36776	LC/MS Neg	100001609	5288.1	429.301	3081085	115538-85-7	C17337	HMDB12458	1.60759e+06	2.89186e+06	994795	2.83648e+06	2.51627e+06	1.09018e+06	6.64452e+06	2021344	1303188	2.19443e+06	2.07985e+06	1.31965e+06	2.13779e+06	1.99745e+06	17160322	1.14921e+06	1.12719e+06	2.78864e+06	2714826	2.86292e+06	7.49657e+06	1.21981e+06	4.73923e+06	1.08408e+06	2.87041e+06	881322	3.42096e+06	6.34752e+06	8.34101e+06	3954725	2.74581e+06	1.74067e+06	2256670	4416894	2.2167e+06	5.53405e+06	2.16167e+06
280	7-hydroxyindole sulfate	Amino Acid	Tryptophan Metabolism	52915	LC/MS Neg	100009043	1765	212.002					25082.2	67604.3	133319	107359	56716	230736	92696.5	190651	179542	139286	31664.6	98703.5	75658	169342	35899.6	211056	145839	157069	158608	138120	40246.7	43564.8	186511		69753.7	52250.5	52217.3	187475	54987	97447	37988.8	52628.7	100645	43428.3	104720	92281.5	89477
3806	7-methylguanine	Nucleotide	Purine Metabolism, Guanine containing	35114	LC/MS Pos Early	100001456	2175	166.072	11361	578-76-7	C02242	HMDB00897	4.00666e+06	4073777	3.22593e+06	3.83377e+06	3.92074e+06	4257372	3038935	4.38003e+06	4.30573e+06	2.56562e+06	4.1694e+06	4.82379e+06	4.03459e+06	3.76662e+06	2.47253e+06	3.79958e+06	3.08226e+06	3.75614e+06	3.95488e+06	3.48204e+06	4.09159e+06	3.39168e+06	3.72758e+06	3.07678e+06	5059534	2.29559e+06	3982547	4678589	3121116	3.47899e+06	2680056	3.50508e+06	3.38502e+06	2696146	3.77501e+06	4.19977e+06	4970423
1795	9,10-DiHOME	Lipid	Fatty Acid, Dihydroxy	38399	LC/MS Neg	179	5180	313.238	9966640	263399-34-4	C14828	HMDB04704	342735	151774	143883	139522	122234	199203	457839	215129	770833	434750	271981	1.36188e+06	158753	694303	897823	474689	271422	148567	178776	347822	875395	303076	363191	141826	185867	199798	246392	1.32671e+06	133035	190682	228851	201114	857176	759961	219083	2.08162e+06	88283.6
1634	acetylcarnitine (C2)	Lipid	Fatty Acid Metabolism (Acyl Carnitine, Short Chain)	32198	LC/MS Pos Early	100000802	2282	204.123	1	5080-50-2	C02571	HMDB00201	144530512	71487888	149130320	87118248	115446976	159017408	61004292	142011168	104094376	57824392	101214344	74090872	73639704	85961192	96813368	137354640	135249360	69806400	126618560	122361536	88254560	117304528	85610200	107590832	96302384	109626768	117048632	88560216	78023320	89412304	82627080	104202120	86075952	94449464	121829248	94179912	103710952
1285	aconitate [cis or trans]	Energy	TCA Cycle	46173	LC/MS Neg	100001359	580	173.009					101077336	85327552	81007296	73559280	93974968	80878216	97553232	112241824	112306888	97315864	85723056	98055624	84177128	99976128	115912848	95380344	79713960	105090880	96912496	99318760	82048704	95170624	107476208	83846880	100367168	83367008	83655744	89710544	120986744	100549048	109012784	90586776	101190792	98492512	77886088	126296256	96549288
3769	adenine	Nucleotide	Purine Metabolism, Adenine containing	554	LC/MS Pos Early	880	2221	136.062	190	73-24-5	C00147	HMDB00034	1.57536e+06	1.46632e+06	1.77788e+06	1.52231e+06	1829855	1.72779e+06	1.61681e+06	1.76213e+06	1.39619e+06	2097818	2.00074e+06	1846298	1.92755e+06	1.67697e+06	1.22841e+06	878255	1.67151e+06	2.90564e+06	1400482	2.09983e+06	1.70273e+06	1322938	2.7701e+06	2.11058e+06	3.26068e+06	1522573	1.73298e+06	2.2112e+06	3.24634e+06	1.8898e+06	1.90955e+06	1.8582e+06	1.68981e+06	1.18941e+06	1.62001e+06	1799717	2.01768e+06
3768	adenosine	Nucleotide	Purine Metabolism, Adenine containing	555	LC/MS Neg	798	2075.4	134.047	60961	58-61-7	C00212	HMDB00050		177457	154297	199078		219740	214249	225711		148628	232573	75945		160159	91477.3	112264	155244	193873	209941	141999	256212		86236.6	135253	495919	88678.8	193681	69416.9	355389		75313.6	166855	389515	206378	79027	129441	141922
3764	adenosine 3',5'-cyclic monophosphate (cAMP)	Nucleotide	Purine Metabolism, Adenine containing	2831	LC/MS Neg	207	1952.2	328.045	6076	60-92-4	C00575	HMDB00058	91978.6	51831.6	92919.6	78884.8	67113.4	168792	110341	147650	156284	89891.6	66618.6	85186.4	145584	126075	179729	95462.1	53807	106496	132927	115972	75859.3	77714.3	166954	83733.1	115987	79445.4	244229	187366	130191	107541	93174.6	64714.9	61095.7	113424	113745	119112	115831
3761	AMP	Nucleotide	Purine Metabolism, Adenine containing	32342	LC/MS Pos Early	209	1013	348.07	6083	149022-20-8	C00020	HMDB00045	249106	2575085	359169	3.25807e+06	2.2626e+06	425201	451682	4.40652e+06	649550	313967	1.05093e+06	71744.8	988102	315232	1.42788e+06	4.72347e+06	266909	460339	2.16684e+06	780539	5.17392e+06	381026	765614	648978	7697169	571058	618544	243094	4.7293e+06	814759	403254	1.12785e+06	314722	504891	1.60157e+06	383584	594560
1402	adrenate (22:4n6)	Lipid	Long Chain Polyunsaturated Fatty Acid (n3 and n6)	32980	LC/MS Neg	100001193	5678	331.264	5497181	2091-25-0	C16527	HMDB02226	15185237	15060822	14766902	47640936	7115809	13662943	71217104	26670692	95351744	51638264	14065132	52259056	9697218	42183696	109232912	70420304	31182832	13630398	19773438	20266718	64173072	17298942	48560464	17997134	21350568	20266602	24718610	66239372	72383952	21513408	32597206	21674450	88052112	72471752	10022040	171028672	36134120
28	alanine	Amino Acid	Alanine and Aspartate Metabolism	1126	LC/MS Pos Early	811	1700	90.055	5950	56-41-7	C00041	HMDB00161	1991298304	1405802112	2041080576	1208198784	1923300096	2034932992	2067876608	1200031104	2487193856	1804618112	2289545728	1831316224	1374286464	1452457216	1635149824	2087735168	1587932928	1693173120	1690139776	2249072640	1374567424	2111307520	1757604224	1962170752	1829216640	1389990912	1240727424	1526919808	1606378368	1992415104	1799203328	1779318912	1898998912	1810883328	2117072256	2097642496	2289272832
3755	allantoin	Nucleotide	Purine Metabolism, (Hypo)Xanthine/Inosine containing	1107	LC/MS Polar	1002	1672	157.037	204	97-59-6	C02350	HMDB00462	15170130	14623154	17105464	14926657	17692192	18723848	12356413	19805068	10923689	17721954	19957706	14573796	14819573	11611649	12095239	11897061	17783244	20837788	23800652	27293188	13410064	19959002	20461138	15840641	21784762	14176767	17575260	23856342	17857716	21219402	19167052	20437210	16688961	14504466	22984552	20151196	19541454
18	allo-threonine	Amino Acid	Glycine, Serine and Threonine Metabolism	15142	LC/MS Polar	100000272	2511.1	118.051	99289	28954-12-3	C05519	HMDB04041	2.59611e+06	2.18645e+06		3.78115e+06	6296829	3.10306e+06	4.09262e+06	1.78691e+06	2.05591e+06	2940903	2.4605e+06	6653635	3.28232e+06	907495	2.32574e+06	2.72681e+06	1.72152e+06	2.86586e+06	2205335	2.48008e+06	2.65387e+06	3.16021e+06	3.41664e+06	1902698	3.21108e+06	4.57016e+06	3.82799e+06	1.55994e+06		2562973	3.57255e+06	2216030	2.10296e+06	1.02411e+06	1.76706e+06	3829380	4.11188e+06
3979	alpha-CEHC sulfate	Cofactors and Vitamins	Tocopherol Metabolism	47666	LC/MS Neg	100005972	3090	357.101						104358	165477	73259.3	74771.8	290144	53374.9	260872	99361.2	54577.9	125512	110278	118351	99153.8	57148.1	248546	110381	377917	107064	286299	177908		212612	268320	184385	65130.1	236933	245419	64293.8	115293	30922.5	382306	158729	129158	199744	326074	32499.6
300	alpha-hydroxyisocaproate	Amino Acid	Leucine, Isoleucine and Valine Metabolism	22132	LC/MS Neg	100000706	1840	131.071	83697	10303-64-7	C03264	HMDB00746	1.28347e+06	1.95391e+06	1.08347e+06	1.1257e+06	1.95237e+06	1.08811e+06	1.61623e+06	2.8873e+06	797470	959151	1.72146e+06	859484	1.70252e+06	972846	747495	971354	1.74172e+06	1.40792e+06	1.10056e+06	1.31904e+06	1.64253e+06	1.19734e+06	1.53926e+06	984458	1.77052e+06	864090	850605	1.39473e+06	651039	1266446	3.52946e+06	1.52564e+06	795846	1.43695e+06	1.78806e+06	1.36077e+06	2.7988e+06
361	alpha-hydroxyisovalerate	Amino Acid	Leucine, Isoleucine and Valine Metabolism	33937	LC/MS Neg	100001300	1126	117.056	99823	600-37-3		HMDB00407	2.60837e+06	4292381	3.40589e+06	2.46648e+06	2.7621e+06	3.59566e+06	5.32066e+06	12648235	1.68301e+06	4.85028e+06	3794297	1.90344e+06	4201073	2636267	1.31349e+06	3652001	4303593	4820957	3.77339e+06	3.97587e+06	5672966	2.61773e+06	3.67454e+06	2824082	6607828	4876395	2185904	5.12726e+06	2.59705e+06	2.74523e+06	6.31199e+06	7093376	2.61035e+06	3.00658e+06	7548136	2.82115e+06	4.44262e+06
44	alpha-ketoglutaramate*	Amino Acid	Glutamate Metabolism	62101	LC/MS Polar	100002397	1916	144.03	48	18465-19-5			20160454	22939630	20066926	18906914	22411500	26782146	16399222	20797006	29973570	33309480	21380410	25407206	26992768	27174372	21609196	26349630	21907676	35837464	26156474	36551180	27151394	29536758	33172150	25662612	27948218	27471990	25428182	27396530	38706456	26083822	23638084	28659712	30004014	17860718	28331084	31037482	24776538
1289	alpha-ketoglutarate	Energy	TCA Cycle	528	LC/MS Polar	93	2700	145.014	51	305-72-6;328-50-7;22202-68-2	C00026	HMDB00208	672224256	440937824	541928704	317078592	606270848	515804160	709818496	496884864	523806144	471983168	442373152	997560064	498331584	695387456	564383936	709773568	567137856	575445184	593358976	484446432	434047648	694990144	607746368	357018656	326595808	540589248	576697984	747591616	665109568	575049664	575037376	569812736	1048627200	722855872	389695136	924680256	504840576
3968	alpha-tocopherol	Cofactors and Vitamins	Tocopherol Metabolism	1561	LC/MS Pos Late	1105	2522	430.378	14985	59-02-9;10191-41-0	C02477	HMDB01893		123207344	139450560	137371504	140491248	180791904	135447936	2.58352e+06	178739696	141565040	118447880	144273280	139938912	155673360	139845200	133571664	121953400	103007648	167801888	148789408	140940592	217624192	145565104	147648240	147761504	181534208	206304736	121108952	84741112	137575920	130414720	147744192	147496192	134605392	148478048	276776032	146133744
82	anserine	Amino Acid	Histidine Metabolism	15747	LC/MS Neg	100000044	1124.8	239.115	112072	10030-52-1	C01262	HMDB00194	31719248	22100178	27525812	35953372	25282676	39071760	29406758	31386566	67932784	42939416	19228198	26830546	36473952	33948100	40283788	28243672	18053992	44890204	31497542	34427048	33476836	37688972	49438920	53859440	54523436	31709700	46715184	33451728	37826452	32614238	44308916	36614808	31655092	35339188	36648232	44547112	23273254
1127	arabitol/xylitol	Carbohydrate	Pentose Metabolism	48885	LC/MS Polar	100006430	1932.4	151.061					18717886	17170504	15844820	14854162	18852650	15354835	13160985	21021834	12325892	13865599	15854644	20396422	17970584	12626778	17334294	12330431	15416068	19069208	20956638	16175665	12243740	19276638	22673256	16779350	16753872	15136402	16603893	16995536	18525054	18700902	18109252	19170224	16076583	17900548	13564476	17133806	21418862
1133	arabonate/xylonate	Carbohydrate	Pentose Metabolism	48255	LC/MS Polar	100006115	2700	165.041					43102464	24967418	26926224	18170852	30576278	33682780	21065098	38904240	28977092	27828568	24297674	33021744	23534812	24627034	32752540	29159270	22149286	30968304	31098886	40839592	19549342	49633692	39111348	19363612	29564676	27853344	32267458	27709374	41109880	30815596	25545308	30237994	35246948	27650264	19340394	45846376	30068292
1347	arachidate (20:0)	Lipid	Long Chain Saturated Fatty Acid	1118	LC/MS Neg	893	6240	311.296	10467	506-30-9	C06425	HMDB02212	12968229	13088782	12823553	29339630	10572364	16554929	24730842	12211647	16804442	21295954	15126256	11381462	9422621	20766234	21557344	17149090	16647965	13479280	10382710	14537130	25777110	13606211	13557720	14768560	21080590	16903624	19344854	24756564	24275872	13438224	22152198	15844188	18718974	16555277	22963388	23031584	11707277
1400	arachidonate (20:4n6)	Lipid	Long Chain Polyunsaturated Fatty Acid (n3 and n6)	1110	LC/MS Neg	229	5535	303.233	444899	506-32-1	C00219	HMDB01043	49009072	37010888	42772840	70052936	26986096	35939880	129061640	78640888	147586048	72565424	40174932	107366200	41247656	82537160	172817824	98591904	44182192	38181784	37820692	66934008	122059840	56220004	75817232	49407968	61454272	48863280	61500016	144204368	144312528	55275920	51984328	59288252	185585984	135862640	38661784	251806576	45520816
1723	arachidonoylcholine	Lipid	Fatty Acid Metabolism (Acyl Choline)	53261	LC/MS Pos Late	100009332	1390	390.337					170738	109511	263688			282278				315993	125532	278841	121187	533174			119232	188145	101743	609254		608003	730910	339440	546587	439792	203781	626966	211052	318200	292764	558253	288939	280589			128279
450	argininate*	Amino Acid	Urea cycle; Arginine and Proline Metabolism	57461	LC/MS Pos Early	100002769	2150	176.103	160437	157-07-3		HMDB03148	13535939	9657538	14378780	9971174	16145421	17020476	13244860	20799842	10792851	12768237	11104141	10223868	17170222	12385619	9051094	14157822	15470719	20751620	15326376	14487328	14125552	19513476	17515250	14061916	16359106	16240080	20360312	12111879	14211766	16194576	20110120	11176057	9877663	7.59511e+06	17888954	14694892	12028062
414	arginine	Amino Acid	Urea cycle; Arginine and Proline Metabolism	1638	LC/MS Pos Early	231	2825	175.119	232	1119-34-2	C00062	HMDB00517	2129260672	2172600064	1884476928	1916732416	2261597440	2101496320	1987742592	1967549568	2364358912	2300171776	2669866496	2099694336	1775699456	1873616256	1850509184	1920279168	2248591872	2469996800	2313122048	2839034880	2322508544	2875366656	1829669632	2098523520	2679124992	1963541632	2220674816	1823161088	1897550720	2727152384	2574941952	2445878784	1801199488	2001148416	2753535488	2233764352	2455046656
415	argininosuccinate	Amino Acid	Urea cycle; Arginine and Proline Metabolism	15497	LC/MS Pos Early	232	2745	291.13	16950	156637-58-0	C03406	HMDB00052	440301	373036	288748	293533	312946	173838	262958	336807	469770	458030	282855	276573	256803	445560	296796	369496	226165	457087	407271	305048	259424	434779	556914	228003	334643	122245	570126	362509	950764	707053	353472	281817	925349	378252	393895	350045	357005
3957	ascorbic acid 2-sulfate	Cofactors and Vitamins	Ascorbate and Aldarate Metabolism	63590	LC/MS Polar	100009329	3042	254.982	86484				6932937	4599030	6.03016e+06	3.44295e+06	4560013	3.67758e+06	3840637	7.75937e+06	7.15933e+06	7.41769e+06	2.81671e+06	8278582	3418310	7.36056e+06	6863062	17206852	2758851	4.20107e+06	5.26929e+06	5.67775e+06	3.55782e+06	8861688	7375329	3.53966e+06	3.68718e+06	3.19134e+06	5296528	7061506	6998865	5.28232e+06	5.18764e+06	5.86418e+06	6.20717e+06	5.07756e+06	4.88177e+06	14385653	4.25532e+06
3958	ascorbic acid 3-sulfate*	Cofactors and Vitamins	Ascorbate and Aldarate Metabolism	63687	LC/MS Polar	100020409	2025	254.982	11425365				12269379	9422777	44659908	14851100	17441692	25869704	10681339	47875720	13488992	35323304	8080936	29381442	18079016	16127709	21867108	34211400	6.37156e+06	81638880	12856518	12029376	8882303	16929682	21355624	10834143	14232402	20684802	17285958	33091822	17408036	12810951	13429731	19897410	29982468	14395089	9735933	36765316	12880474
39	asparagine	Amino Acid	Alanine and Aspartate Metabolism	512	LC/MS Pos Early	917	1225	133.061	6267	70-47-3	C00152	HMDB00168	247524544	492522688	412981280	210871232	27230662	527118432	579494592	239525232	447349024	448361280	847228480	366476096	315141568	333635392	302294368	249475008	559632960	502271616	485656768	1036230208	314789888	746581952	395455680	459996032	199320688	594525568	395464256	354834624	404314688	722014912	531657792	528604256	564857024	423448064	873385984	509623040	578030208
35	aspartate	Amino Acid	Alanine and Aspartate Metabolism	443	LC/MS Pos Early	234	1165	134.045	5960	56-84-8	C00049	HMDB00191	450965664	212074448	128291400	200682144	647078848	191140960	132839272	426539136	239467520	243423184	224605872	214050624	269347328	97812040	392083808	243246544	92107064	239369392	298841760	200763840	170978512	115017016	327661728	262404736	611425152	95658936	202071968	216817728	287194656	191353584	222155248	184236560	104324352	149640528	167386576	124675760	215551744
1503	azelate (nonanedioate; C9)	Lipid	Fatty Acid, Dicarboxylate	18362	LC/MS Neg	2029	1276	187.098	2266	123-99-9	C08261	HMDB00784	238753	372874	429271	300915	446575	439698	327129	768637	472833	537190	544067	297643	249586	400226	288884	260989	487317	581538	595433	630196	529583	419159	271531	326092	508692	385134	302277	435486	329319	430240	398290	371517	325304	193776	558657	556229	633250
2794	behenoyl sphingomyelin (d18:1/22:0)*	Lipid	Sphingomyelins	48492	LC/MS Pos Late	100006294	3083	787.669				HMDB12103	41050844	31034718	37210200	32056986	41160088	44027696	34545392	40765536	34494800	31969008	34642252	29462576	38734064	38598956	42867680	53750260	36466968	32037198	43470592	49747972	37604468	39263716	43873840	35071324	52432192	34784696	44978596	38108168	32548168	41694392	44116880	53269584	32806496	36805688	38691584	26701544	32955894
4069	benzoate	Xenobiotics	Benzoate Metabolism	15778	LC/MS Neg	100000008	1750	121.029	243	65-85-0	C00180	HMDB01870	3073127	2.60659e+06	2.85301e+06	3.96879e+06	2603842	2.99567e+06	8059492	10664829	3.8898e+06	3.43438e+06	8558438	3496829	4.08729e+06	2.10607e+06	4.67806e+06	3.30421e+06	7069596	4445749	7571224	5319421	3.51851e+06	1.45994e+06	7.01158e+06	3.20448e+06	4.05581e+06	3.08764e+06	6400442	9248731	3.75325e+06	2.39048e+06	3.75811e+06	4695510	2.31222e+06	3.4002e+06	6.81242e+06	2.21445e+06	4506373
3857	beta-alanine	Nucleotide	Pyrimidine Metabolism, Uracil containing	55	LC/MS Pos Early	244	1905	90.055	239	56-41-7;107-95-9	C00099	HMDB00056	104008416	95676104	207371520	91659656	96683304	138911984	66347728	96750392	184387152	181058640	105914440	108019704	134155504	113090488	185975536	199437728	103148936	154543968	155985776	112433448	62518560	214667904	160683472	187351840	102461040	123839416	130541272	126909672	118905688	153202928	132127728	154652048	141135984	152312192	153592816	131969600	193697408
54	beta-citrylglutamate	Amino Acid	Glutamate Metabolism	54923	LC/MS Neg	100003271	530	320.062	72715786	73590-26-8	C20775		329040	129587	181053	57453.6	92883.1	137191	153894	567414	317769	132086	1097988	182084	119956	114965	243172	30774.8	82818.2	328317	244796	171425	98981.9	360682	482644	386165	626604	48669.4	200181	165339	428940	349818	230654	275512	114038	261428	154787	58322	149899
313	beta-hydroxyisovalerate	Amino Acid	Leucine, Isoleucine and Valine Metabolism	12129	LC/MS Neg	1442	1027	117.056	69362	625-08-1		HMDB00754	1.48576e+06	1.16948e+06	1.03035e+06	1.02282e+06	1.23372e+06	2.7444e+06	991401	3.03847e+06	718469	2.80724e+06	1.44686e+06	923840	2.49444e+06	988147	641498	1.22923e+06	1.0862e+06	2397059	1.6645e+06	3.01706e+06	1.33977e+06	2.2379e+06	1.69852e+06	943752	3.63594e+06	2.11914e+06	1.18417e+06	2.04975e+06	2.84847e+06	2.20694e+06	1.77702e+06	1.65085e+06	1.13478e+06	1.02209e+06	4.45143e+06	1.88356e+06	1.17529e+06
6	betaine	Amino Acid	Glycine, Serine and Threonine Metabolism	3141	LC/MS Pos Early	799	1064	118.086	247	107-43-7	C00719	HMDB00043	4009082112	3790180352	4284281856	2909369088	4241149440	3340244736	3877286144	3204185600	3577514240	4194075904	3475143936	2994157568	2622294784	3518209536	3187258880	2072488704	2866559488	4372672512	3299495168	4226857472	3856529408	3664147200	3830552832	3152311552	4097251584	3699088128	3220510720	3972294912	4026866176	3472732928	3374955008	3352339712	2347801600	2748455680	5541589504	3786870272	3287803392
4013	bilirubin	Cofactors and Vitamins	Hemoglobin and Porphyrin Metabolism	43807	LC/MS Neg	1090	4796	583.256	5280352	635-65-4	C00486	HMDB00054	34089.3				36780.6	1.4057e+06	20778.3		172888			74051.7		53630.6					37515	41491.9		74955.7		25989.5		66681.9	29055.3	50943.3		70873.5		54531	163998	63749.8		329061	40141.1
4016	biliverdin	Cofactors and Vitamins	Hemoglobin and Porphyrin Metabolism	2137	LC/MS Neg	250	4695.6	581.241	5353439	55482-27-4;55482-27-4	C00500	HMDB01008	103029	244207	228709	431564	224397	805063	255527	455080	465668	204720	174585	174370	276571	208936	472949	625597	346864	144753	245681	305546	273644	180336	369036	303762	221799	218001	253309	333534	322384	302257	149455	223926	79379.9	318123	191202	367964	212223
3997	biopterin	Cofactors and Vitamins	Tetrahydrobiopterin Metabolism	12358	LC/MS Neg	1548	1398	236.079	445040	22150-76-1	C06313	HMDB00468		42310	55301.4	40178.8		64591.7	75740.6		62415.1	21487.5	81793.2	36304.7	57882.9	63397.3	69897.5	65861.6	74252.4	46965.6	44486.8	20914.1	58690.9	46580.3	48807.4	66366.4	45144.7	62306	66214.5	38017.1	26925	23687.6	60749.3	84768.2	33414.9	65728.4	51133.3	49579.7	73920.2
1326	butyrate (4:0)	Lipid	Short Chain Fatty Acid	40605	LC/MS Neg	1143	1062	87.0452	264	109-92-6	C00246	HMDB00039	1.16694e+06	873285	1.03233e+06	1.14102e+06	717455	816927	1.06121e+06	1535124	1.94541e+06	659147	1.40002e+06	709503	1.7003e+06	1.08273e+06	1.53113e+06	2.66329e+06	1.17336e+06	2.88519e+06	1.82782e+06	2.03878e+06	1.55217e+06	849318	1.2981e+06	589219	1.13224e+06	971459	3.83299e+06	3.8971e+06	973926	577659	2.35188e+06	1.98051e+06	589498	1.38142e+06	576972	887265	1.22892e+06
1592	butyrylcarnitine (C4)	Lipid	Fatty Acid Metabolism (also BCAA Metabolism)	32412	LC/MS Pos Early	100001054	2860	232.154	439829	25576-40-3	C02862	HMDB02013		1749960	951647	2195995	2.34632e+06			888006	3044775		1103935	2.84331e+06	1.23518e+06	2964356	3506692	3062531	1511126	2572388	1.88966e+06	1.18828e+06	2.26233e+06		2467273	759100	1622348	671492	2.26653e+06	1.88839e+06		457382	1283466	1868469	1.97616e+06	2.18696e+06		1733712	633152
2908	campesterol	Lipid	Sterol	33997	LC/MS Pos Late	100001269	2873	383.367	173183	474-62-4	C01789	HMDB02869	185458		292357	255272	472778	367153		788255		211568	93323.4	274434	337621		343277	427408	358746	361434	431861	523821	276204	281532	230859	399231	663093	225019	387212	432502	468293	419444	102431	646560	355635	306155	572905	191684	427972
1328	caproate (6:0)	Lipid	Medium Chain Fatty Acid	32489	LC/MS Neg	926	2713.7	115.076	8892	142-62-1	C01585	HMDB00535	878028	976490	484424			771220	773117	1.08543e+06	869574	644840	768846	671937	614062	872956	618522	1.31637e+06	629789	465137	675496	977250	872585	1.13241e+06	1.07075e+06	946356	682046			1.35846e+06	814656	574016	1.14603e+06	722930	925019			6.32725e+06	1.19049e+06
1330	caprylate (8:0)	Lipid	Medium Chain Fatty Acid	32492	LC/MS Neg	932	4362	143.108	379	124-07-2	C06423	HMDB00482	954622	585430	599167	792294	776892		578008				253173		573587	1.10725e+06	496483	674991				745433	915795	684960	1.02341e+06					4526706					758274	679434	618467	1.10796e+06
1704	carnitine	Lipid	Carnitine Metabolism	15500	LC/MS Pos Early	100000007	1978	162.113	10917	461-05-2	C00318	HMDB00062	121987312	109834224	142426816	120547688	130186168	96709792	94311288	89985912	83614560	88020200	102691096	78516344	74260136	118063584	71267072	105461336	115200944	79334664	91135168	90378528	120225480	123923552	75068496	88944936	118276304	112943288	118081448	98509256	87174256	102437784	117914168	124675608	53057272	108545376	194839760	67113112	96783960
79	carnosine	Amino Acid	Histidine Metabolism	1768	LC/MS Pos Early	249	2942	227.114	439224	305-84-0	C00386	HMDB00033	133631688	162088032	146350912	192575872	214911856	154704560	153143184	228891120	286001984	194209008	146043792	188548944	255033072	191804096	141210032	208989152	88620496	206232096	174928576	190281168	280080768	168740976	227780480	204965760	194623712	99313136	165901408	153491376	143868240	165366304	229349344	173510240	267113728	169185424	97496208	218260304	201353392
4035	carotene diol (1)	Cofactors and Vitamins	Vitamin A Metabolism	57635	LC/MS Pos Late	100015966	1720	568.428					3.4071e+06	110198136	111544416	132880648	101601432	135490256	150316960	59237300	158682144	130947816	118956760	104400216	110627832	137484944	157234032	101898544	92839856	108917832	121739328	115741832	117155256	138673888	126859296	117004456	176032544	111756808	144003296	126395448	138162304	124745104	164213008	138018960	107449736	117957736	155333104	154642224	129979440
4036	carotene diol (2)	Cofactors and Vitamins	Vitamin A Metabolism	57636	LC/MS Pos Late	100015967	1904	568.428					609357	21343964	21925308	22673826	21245228	21138968	23233482	12512518	20976928	17481978	21152702	16997186	20938798	22328092	29458754	20780268	16325907	21641878	24687486	19660080	19187092	21087078	23374870	21265626	20341100	16935560	23070390	20762710	21519036	21161866	21002226	24487094	19177710	23513436	23751224	20480934	18474014
4037	carotene diol (3)	Cofactors and Vitamins	Vitamin A Metabolism	57637	LC/MS Pos Late	100015968	1948	568.428						48500588	49082612	56644652	42901656	55969524	59272904	17259680	62936580	51583452	48438956	44002900	45366848	55863780	66772712	52280208	43509160	44480592	47377952	44453192	45303372	65109804	51076780	50971432	57256636	46435288	59597712	47011016	46725764	55773212	62162844	55114976	43036944	55177964	52868732	59417772	48983092
219	catechol glucuronide	Amino Acid	Tyrosine Metabolism	53243	LC/MS Neg	100009326	1742	285.062	75124209				148338	104034	233893	186553	306022	600957	79657.1	512101	159202	176310	336198	443243	815682		717196	52005.8	616665	312844	1.93309e+06	728334	227684		515856	133637	154379	776366	212156	530004	454062	49563.5	90622.7	731680	448370	143395	40718.9	184192	273985
4087	catechol sulfate	Xenobiotics	Benzoate Metabolism	35320	LC/MS Neg	100001605	1906	188.986	3083879	4918-96-1		HMDB59724	29072832	54013748	36842032	42503012	43660628	57883064	25233290	147965904	37267088	59036856	47216956	59292556	70893472	18445256	60282596	22566674	61873120	69299408	87438016	76885624	56045816	8.18087e+06	104339648	54506396	68882968	59772812	91060896	88899928	61377348	23411088	45824476	71384608	42483344	28572698	29838230	42306476	73720656
236	C-glycosyltryptophan	Amino Acid	Tryptophan Metabolism	48782	LC/MS Neg	100006379	1777	365.135	10981970	180509-18-6			491768	455425	547198	550439	494992	1.12837e+06	609696	1.01125e+06	640193	692296	695733	606574	766310	507490	785425	726440	646560	920304	781748	816074	604749	636728	1145516	836290	760093	729257	800193	839195	781662	651001	683487	769811	593218	618830	719124	1046190	595967
3090	chenodeoxycholate	Lipid	Primary Bile Acid Metabolism	1563	LC/MS Neg	1123	5264	391.285	10133	474-24-9;474-25-9	C02528	HMDB00518	3.25296e+06	1.74098e+06	1.18166e+06	6.17326e+06	4.39307e+06	1670877	1.52064e+06	1.87937e+06	1242258	1555721	846891	1.74968e+06	1.2316e+06	1.50921e+06	4709355		618499	2.05889e+06	2.80601e+06	1.0878e+06	1.72765e+06	1.08469e+06	2.94325e+06	814968	16494757	1.14472e+06	1.33777e+06	2.63307e+06	4.00143e+06	7547352	1.89958e+06	2752005	59099.2	2.87958e+06	1.65626e+06	1850665	2.7455e+06
1946	chiro-inositol	Lipid	Inositol Metabolism	37112	LC/MS Polar	100001859	3191.2	225.062		643-12-9	C19891	HMDB34220	11192593	16901306	9115341	14483309	10696052	20451604	17029724	22190130	13914410	26485070	16633233	41430168	15196745	7.25115e+06	13789340	8728380	24755258	17243522	12543413	17663256	14723605	16646583	17486682	14497732	17726984	11442204	14570801	21330330	18884034	13227051	19391646	17649898	26713720	25132976	18806338	16501258	20294258
3087	cholate	Lipid	Primary Bile Acid Metabolism	22842	LC/MS Neg	136	5165	407.28	221493	81-25-4	C00695	HMDB00619	397946	98170	54119.8	240988	303692	396842	63061.8	274368	159377	363427		195140	43205.9	230906	535886		121038	256323	216365	149728		123556	198812	132291	1078729	203252	439996	222549	217889	647873	273831	237768	21972	134752	494180	167349	134010
2880	cholesterol	Lipid	Sterol	63	LC/MS Pos Late	266	2707	369.352	11025495	57-88-5	C00187	HMDB00067	70045960	59018736	63517104	86824720	80241984	83523216	79959616	91969376	81934024	66773532	79294136	75990504	88043368	74839496	75238016	64174964	58052076	68553896	89733416	88637560	78543216	70050192	89134920	84059672	148278336	59001488	83668984	79928264	89556640	68896352	89664056	80833504	56309416	72964856	85642928	81806416	85515736
1974	choline	Lipid	Phospholipid Metabolism	15506	LC/MS Pos Early	1256	1961	104.107	305	67-48-1	C00114	HMDB00097	1422435584	871500992	1181202304	814402432	1122190464	1214123264	905749376	1865234816	1312589184	1027453952	1422086528	1212812672	1074949120	1012785792	1083445120	813767168	865877760	1222774912	1398189184	1350960256	712138752	1161624576	1736679936	1269693440	1392331136	937580416	1318375168	1319249024	1270260096	1277357312	1017574912	1257624192	717596928	959298624	1096868736	1044777152	1171076992
1975	phosphocholine	Lipid	Phospholipid Metabolism	34396	LC/MS Pos Early	267	700	184.073	1014	72556-74-2	C00588	HMDB01565	35522228	24844830	34631684	13196514	26857850	20743868	16524209	82221928	49339272	17272154	61245692	18477496	25887448	22370736	56930924	26886470	20718188	26451724	48141184	23974274	31904162	22660500	53267588	23045896	55662852	11877558	26862742	8180520	43023084	31021890	11595320	31495842	20279350	30177408	21423462	21750284	17354768
4358	cinnamate	Xenobiotics	Food Component/Plant	12115	LC/MS Neg	1259	2878	147.045	444539	140-10-3	C00423	HMDB00930	165097	121959	147435	248812	177685	155759	219320	461848	107887	105829	290572	229101	212189		259797	85602.7	238921	184560	468617	253991	132428	53033.7	330671	176657	186124	135005	431740	451462	193129	117997	235396	281324	79520.2	287486	176568	87223	298188
1283	citrate	Energy	TCA Cycle	1564	LC/MS Neg	1124	582	191.02	311	77-92-9	C00158	HMDB00094	489179264	710952832	835692672	1068797184	789871808	540075008	904654464	1021031168	1065165312	777192064	761704704	619964224	853249408	710310336	1062995840	1012462464	766625728	707667008	896749568	826291840	1401353728	589639936	837746304	786748288	797826624	689703616	809080192	884766720	635107904	737618560	858462080	754674880	721263680	722166336	1146028160	906675328	721214656
423	citrulline	Amino Acid	Urea cycle; Arginine and Proline Metabolism	2132	LC/MS Pos Early	391	1520	176.103	9750	372-75-8	C00327	HMDB00904	69183400	128485128	61418228	57256236	104057992	54608568	90052192	83500344	68197592	87598472	97446576	73511832	82241848	64635440	65050776	69795752	67982112	85829120	98681840	74383360	77063920	93015344	130455288	92381000	93042376	61251592	108140664	79727912	88431792	94940736	96503760	75313896	109928240	99657944	83263872	79182432	122341376
456	creatine	Amino Acid	Creatine Metabolism	27718	LC/MS Pos Early	1221	1947	132.077	586	57-00-1	C00300	HMDB00064	338376384	236993152	267573488	121481872	309444480	200911696	253152480	432385760	625697984	249641776	449748832	274275648	204747952	444072032	334079040	164431872	236371024	463740192	347092704	258006816	150415056	441970944	303462720	467658112	574330368	199997152	310249632	263580240	320952384	366451264	212274384	363910336	169052704	305697696	388407232	167565808	147886080
457	creatinine	Amino Acid	Creatine Metabolism	513	LC/MS Pos Early	275	2055	114.066	588	60-27-5	C00791	HMDB00562	112303792	108205592	128610360	95067080	128455568	120896384	86181032	137618208	102339704	117536200	120743664	115100560	146726576	147150992	97365264	130400416	138689648	119155064	138130272	146391584	114815496	121437056	151527536	125513040	134596512	113441848	113188016	134994464	127137208	131469032	99600736	128915824	107324520	100273000	127943152	134040392	110694368
389	cystathionine	Amino Acid	Methionine, Cysteine, SAM and Taurine Metabolism	15705	LC/MS Pos Early	310	2270	223.075	439258	535-34-2	C02291	HMDB00099	39404468	29888928	41061856	25286800	32193860	55728220	44553720	31514214	44298176	50084428	40336764	47948064	45545244	32491612	40048284	41443764	28145528	43871944	41795412	30357346	29073660	45904280	42101960	38997556	45611752	31189488	51724608	41168364	47910576	39780172	36940772	38220752	36668800	48236284	38886416	32972828	35246724
391	cysteine	Amino Acid	Methionine, Cysteine, SAM and Taurine Metabolism	1868	LC/MS Pos Early	800	1475	122.027	5862	52-90-4;56-89-3	C00097	HMDB00574	2.81194e+06	3405595	3.8798e+06	4252574	4.24842e+06	4228575	4.09189e+06	5.17279e+06	4509086	5.50886e+06	4298987	4380347	4.03163e+06	3.71538e+06	4285302	5.25476e+06	3.8321e+06	5.51886e+06	4.50229e+06	4866691	5.99173e+06	3.67306e+06	4845854	4.89775e+06	5248902	3.26536e+06	4.50257e+06	6148490	3.73088e+06	4614126	4.23486e+06	4.58537e+06	3630359	3.8143e+06	4990186	5807583	4.37232e+06
396	cysteine s-sulfate	Amino Acid	Methionine, Cysteine, SAM and Taurine Metabolism	22176	LC/MS Pos Early	100000808	565	201.984	115015	1637-71-4	C05824	HMDB00731	509364	553924	1.87882e+06	383798	1.15868e+06	1.25536e+06	1.12114e+06	840016	1.98462e+06	1.35854e+06	921460	1.22697e+06	1.39148e+06	932840	1.71396e+06	639710	1.03293e+06	1.0014e+06	835876	1.02196e+06	890257	454517	853626	938397	711020	571295	1.78694e+06	1.72267e+06	576689	839957	1.01746e+06	1042296	972400	1.0429e+06	1.09965e+06	1.25302e+06	887837
493	cysteine-glutathione disulfide	Amino Acid	Glutathione Metabolism	35159	LC/MS Pos Early	100001437	2465	427.095	4247235	13081-14-6		HMDB00656	17450054	10528012	13766327	15002627	16754324	11085728	14764687	20586238	20931032	14567685	25191804	12863807	14197537	10399564	17368408	22481932	11126286	13450210	18001620	13424475	22247100	11338104	17069164	17813526	20345308	13201459	19252404	12463493	19667106	18555854	14665186	14233795	8703514	11987319	20016270	11012444	13808561
497	cysteinylglycine disulfide*	Amino Acid	Glutathione Metabolism	62103	LC/MS Pos Early	100002466	2547	298.053		70555-24-7		HMDB00709	11754634	9539797	10710476	7.08203e+06	11884300	10130413	9303206	29044594	14952381	7.50267e+06	11462332	15597858	13909084	5723697	21707518	10609080	7277464	10824639	18112028	12822580	12792963	10224184	17717618	11552924	11971797	8231279	13031418	11087126	12104177	12342240	10418659	12272069	7.54171e+06	11749758	10974758	14817239	10686884
397	cystine	Amino Acid	Methionine, Cysteine, SAM and Taurine Metabolism	56	LC/MS Pos Early	279	2000	241.031	67678	56-89-3	C00491	HMDB00192	94621704	96185464	111132304	58474892	101887248	107761248	98160512	116689144	84923112	121705040	101137624	125043600	110483128	84317776	95902800	90210952	111552608	119010536	121795784	140692272	95318296	124171704	98932312	139807184	85792800	99640696	89080864	134407888	107567144	147706624	103620944	137217072	88362144	117403832	125600056	162447904	89645536
3868	cytidine	Nucleotide	Pyrimidine Metabolism, Cytidine containing	514	LC/MS Pos Early	827	2124	244.093	6175	65-46-3	C00475	HMDB00089	14058966	11613770	13672004	10492327	14922791	11958289	12910158	18305022	24661756	13314258	14132571	16595205	12434649	15845628	18795344	18187006	10282538	21263582	12669410	11733912	15098517	11867394	18084786	15782749	11839475	9685168	11739541	15349839	13633872	14316675	10673186	16591528	23279110	15210526	8846229	25608202	11287883
3869	cytosine	Nucleotide	Pyrimidine Metabolism, Cytidine containing	573	LC/MS Pos Early	881	2060	112.05	597	71-30-7	C00380	HMDB00630	4066378	5907201	4.00107e+06	3.27201e+06	6418770	4.02428e+06	8495168	15022304	1.98895e+06	3614940	6.15763e+06	720694	3442418	1.95472e+06	3.42295e+06	4.37599e+06	5.80831e+06	6.53898e+06	17933522	5761707	5286830	4.65358e+06	4.05267e+06	3.48705e+06	3354386	5.65004e+06	3274795	7251174	5.52756e+06	3977546	7.18493e+06	3.17031e+06	1822740	1.97602e+06	3.82944e+06	1.92369e+06	5333773
4376	daidzein	Xenobiotics	Food Component/Plant	32453	LC/MS Neg	100001219	3566	253.051	5281708	486-66-8	C10208	HMDB03312	490474	591916	104208	345688	1.07747e+06	353556	325122	184952	70342.1	90788	260288	148361	420408	35625.9	689531	82836.2	301561	408437	613906	354672	567479	385190	482920	380003	426580	365014	629927	291539	554645	389849		465551	52551.3	263703	461679	177357	505394
4377	daidzein 7-O-glucuronide	Xenobiotics	Food Component/Plant	62070	LC/MS Neg	100020206	2580	429.083	11316354			HMDB41718	1.96453e+06	3.1773e+06	2.5802e+06	3.9256e+06	5935992	4830421	1.94123e+06	2.78422e+06	747455	1.30858e+06	2.5672e+06	1.49557e+06	4.48066e+06	412450	6.31085e+06	269923	5110230	7.39563e+06	3.80099e+06	4892754	3.25753e+06	4895511	3493448	3969328	7.19039e+06	3.02901e+06	6.6755e+06	4.51755e+06	4.39742e+06	4547505	776560	3.02553e+06	172606	3.09131e+06	5.13625e+06	1.46448e+06	5.42143e+06
4609	daidzein sulfate (1)	Xenobiotics	Food Component/Plant	48727	LC/MS Neg	100006362	2843	333.007	12114465				1.8882e+06	1.16191e+06	881713	876633	1.64671e+06	2460726	1074039	1.6952e+06	716420	868123	1.32602e+06	1.25558e+06	1.39597e+06	504762	1708029	390151	1.88452e+06	1.21749e+06	1.95038e+06	2.26397e+06	1.54543e+06	1582075	2329222	1.66567e+06	1.86911e+06	920192	1.85271e+06	1.14946e+06	2.06572e+06	1.90939e+06	680019	1133520	573798	696187	1.54255e+06	1.66362e+06	1631185
4604	daidzein sulfate (2)	Xenobiotics	Food Component/Plant	48728	LC/MS Neg	100006363	3330	333.008	12114465				27746914	23921812	26152058	22652066	47693004	61946108	25684412	41629376	12531677	26995864	31259640	24490318	37630932	8.36743e+06	35881240	5917795	35770620	43261512	44129028	51367204	26799986	34644916	47404496	31300558	45827140	25236606	46440384	34438192	46552408	42985000	21350982	32600358	9885993	15742479	41969136	23571348	39182140
1703	deoxycarnitine	Lipid	Carnitine Metabolism	36747	LC/MS Pos Early	100001662	2052	146.118	134	6249-56-5	C01181	HMDB01161	90281008	81335544	74736656	74860296	127988696	65992016	65424640	110678440	99935032	70063968	92913768	71293592	58161804	67272072	73300608	79269128	63313572	79229240	93418368	69180904	92867536	86770672	100333976	95437928	131932224	57479612	85635288	80834416	61647192	79966064	77042472	94770968	43702744	77086280	110973024	60264384	70357024
1397	dihomolinoleate (20:2n6)	Lipid	Long Chain Polyunsaturated Fatty Acid (n3 and n6)	17805	LC/MS Neg	1231	5730	307.264	6439848	2091-39-6	C16525	HMDB05060	8516028	11206640	7.0547e+06	24034784	6647288	7.8939e+06	40417600	15353417	35796284	18250392	11438469	26266178	9159942	19345506	36224108	22556518	12954967	9428980	13533098	12823070	31737412	13534262	23197538	17334832	14426077	12803976	14814048	32288250	32527270	16421343	14890635	17802122	47861892	36217044	11472701	55118668	12470357
1399	dihomolinolenate (20:3n3 or 3n6)	Lipid	Long Chain Polyunsaturated Fatty Acid (n3 and n6)	35718	LC/MS Neg	100001739	5596	305.249	5280581	17046-59-2	C03242	HMDB02925	14242382	20158954	12332800	34554368	13007467	9966058	77870120	29689708	53603608	29186428	17690056	38066640	17802836	41973120	45704396	26393350	16492474	20799208	18780774	24706990	40360376	22352330	35262960	18343286	24232998	16586596	23023220	47832692	61388152	28132568	26988324	24800754	58709436	60933144	25194754	81669728	21884838
3998	dihydrobiopterin	Cofactors and Vitamins	Tetrahydrobiopterin Metabolism	35129	LC/MS Neg	100001506	1552.3	194.068	1879	6779-87-9	C00268	HMDB00038		28736.3	32748.4	18796.7	31142.9	31343.7	44653.5	41809.5	52319	19962	47949.1	38407.3	45418.8	41023.4	90114.6	61260.8	47835.3	30387.8	47836.3	48320.4	69126.9	46468.8	52535.6	38032.3	31878.1	30738	51098.3	76284.9	35054.4	32684.7	32387.9	46942.2	38537.6	46681.2	40799.8	70688.8	63179.9
4385	dihydroferulic acid sulfate	Xenobiotics	Food Component/Plant	62857	LC/MS Neg	100020272	1310	275.023	187489			HMDB41724	78247	118921	125320		135990	114355		221075			100835		117636			54615	502876	124361	228341	185870	101763	197881	169658		97056				86085	203973	142971	169547			167323		186822
3824	dihydroorotate	Nucleotide	Pyrimidine Metabolism, Orotate containing	601	LC/MS Polar	923	1910	157.025	648	155-54-4	C00337	HMDB03349	1.81064e+06	2.27471e+06	1.75976e+06	1.90311e+06	2.55341e+06	2414927	812791	2.21697e+06	1.00902e+06	2.73245e+06	2636718	1.55807e+06	2.41361e+06	1.34616e+06	1.81382e+06	1.28305e+06	2697075	3.65056e+06	2.61439e+06	3.10523e+06	895862	2.7541e+06	2.12114e+06	2.23966e+06	2.91952e+06	4.31905e+06	2.55586e+06	1.16176e+06	2.26851e+06	2.93901e+06	3.19704e+06	2.13345e+06	1.50539e+06	1931104	1.76663e+06	1.64563e+06	3.06609e+06
5290	dimethyl sulfone	Xenobiotics	Chemical	43424	LC/MS Pos Early	100004284	832	95.0161	6213	67-71-0	C11142	HMDB04983	7026384	35407884	7020581	11514170	4.99749e+06	7.62986e+06	7.50825e+06	6.46133e+06	13457893	12893010	7273073	3.6296e+06	3.49613e+06	10470179	9811443	6.26788e+06	2.12161e+06	13340803	9414247	5638804	11528200	10220959	10176923	5.9378e+06	666972	11325165	9472356	10407856	28504854	2.77072e+06	7.85217e+06	5.24908e+06	4.50388e+06	8.29007e+06	4.49864e+06	4.05437e+06	5.51791e+06
429	dimethylarginine (ADMA + SDMA)	Amino Acid	Urea cycle; Arginine and Proline Metabolism	36808	LC/MS Pos Early	100001810	2850	203.15	123831	102783-24-4	C03626	HMDB01539	134983952	127187288	121180472	106448808	127168400	134980304	147110720	145007280	145560224	154776208	144239280	152741408	109331104	115414576	124163712	117913576	101023520	135697312	142356816	149610592	139181872	146050864	165397056	157418480	151965568	105598768	130474800	148227328	140281152	143022496	143841088	160189536	163141168	119794336	139716192	186832848	151308880
5	dimethylglycine	Amino Acid	Glycine, Serine and Threonine Metabolism	5086	LC/MS Pos Early	806	1104	104.071	673	1118-68-9	C01026	HMDB00092	607660352	472076032	685468416	486214944	646334144	562430016	648310656	603234112	660387456	771601728	755562560	627869248	592886976	555777472	658736704	781215040	588490816	942227648	638408064	767898496	592275968	732494720	939583808	683057536	735092672	615450496	681737600	654678976	870666432	804642944	733894144	753722112	686061184	559986688	757311232	848442944	694125312
1481	dimethylmalonic acid	Lipid	Fatty Acid, Dicarboxylate	42978	LC/MS Polar	100004251	2702	131.035	11686	595-46-0		HMDB02001	681313	624358		312088	361476	637609	370035	512106	144386	319085	410876	753502		391791	450201	214008	373424	1223327	685316	684389		615519	527689	349741	305411	213623	495856	764258	729943	660112	405430	532083	422514	678861	466843	566522	662337
1404	docosadienoate (22:2n6)	Lipid	Long Chain Polyunsaturated Fatty Acid (n3 and n6)	32415	LC/MS Neg	100001182	6034	335.296	5282807	7370-49-2	C16533	HMDB61714	1.06737e+06	1.01713e+06	1.26487e+06	1.84289e+06	1.32731e+06	719829	3.57584e+06	1.34295e+06	3.85972e+06	2.17117e+06	1.6705e+06	4525921	1.37973e+06	1.81919e+06	4.08526e+06	3818690	1.85788e+06	1.33366e+06	2099560	1.3082e+06	3.58311e+06	1.54773e+06	2587231	1.75123e+06	1.36446e+06	1085565	1.2978e+06	4290800	3.74808e+06	2172474	1.26576e+06	2.04442e+06	8456444	5836695	873622	4947359	772129
1528	docosadioate (C22-DC)	Lipid	Fatty Acid, Dicarboxylate	39837	LC/MS Neg	100002952	5291.8	369.301	244872	505-56-6	C19625		517042	345283	372576	281917	429743	655789	256621	1.18076e+06	236107	388846	372918	272493	319742	165232	403074	173230	528485	555797	749084	902308	389711	487995	468009	426395	525385	390511	470066	576137	891726	668381	469413	331603	362347	487459	608816	476086	344887
1390	docosahexaenoate (DHA; 22:6n3)	Lipid	Long Chain Polyunsaturated Fatty Acid (n3 and n6)	44675	LC/MS Neg	100000665	5525	327.233	445580	6217-54-5	C06429	HMDB02183	7.49829e+06	6.31337e+06	7577643	13347715	4.50131e+06	5908892	32612614	13792093	30867730	12933744	5.95724e+06	25587714	7.55676e+06	14681872	40095360	21236806	8393183	5.13839e+06	5.80236e+06	11392811	32833014	9026074	15940404	7292893	7.91094e+06	9372265	10855715	26609386	25285606	7299218	9247410	10678393	42776796	39449880	5737541	57740964	5256628
1389	docosapentaenoate (DPA; 22:5n3)	Lipid	Long Chain Polyunsaturated Fatty Acid (n3 and n6)	32504	LC/MS Neg	100001181	5571	329.249	6441454	2234-74-4	C16513	HMDB06528	3.68191e+06	3.07156e+06	4.17924e+06	8917144	1.99193e+06	3.54408e+06	27109826	4.1252e+06	25540670	10850548	3.39328e+06	16942276	3.83333e+06	13217874	24880346	13848370	4.10303e+06	3.39197e+06	3.25542e+06	4071227	25152142	4013139	9929012	4.12658e+06	4235791	3.97051e+06	7.70531e+06	20586848	13031758	4.64053e+06	4.59331e+06	6331484	30903576	22680878	2.73259e+06	44177020	4.20262e+06
1403	docosapentaenoate (n6 DPA; 22:5n6)	Lipid	Long Chain Polyunsaturated Fatty Acid (n3 and n6)	37478	LC/MS Neg	100001580	5624.5	329.249	6441454	25182-74-5	C16513	HMDB01976	11431331	8795127	10393593	19256326	4821324	8.00295e+06	42568108	13609116	33823920	16102343	6941552	32033748	7782832	14022106	59268672	23140728	9407407	5119009	7004529	11230944	34310072	9911774	17108578	11303913	7949371	8872705	10075577	35505020	27707998	8782704	8693577	12618858	51582684	40528760	6.35955e+06	65442264	8437281
1391	docosatrienoate (22:3n3)	Lipid	Long Chain Polyunsaturated Fatty Acid (n3 and n6)	32417	LC/MS Neg	100001195	5823	333.28	5312556	59708-86-0	C16534	HMDB02823	519886	738500	698237	2.33189e+06	375182	1.06541e+06		1.14819e+06	3350971	1.477e+06	979877	2.37287e+06	836713		2745064	1.43048e+06	1.06175e+06	484162	1.01214e+06	662031	2.30938e+06	1.1149e+06	1.84476e+06	1.24145e+06	1.27786e+06	1.10323e+06	926937	2493529	3.37112e+06	1.20655e+06	2.14905e+06	1.49814e+06	3.71256e+06	3.22464e+06		5.79527e+06	853118
1401	docosatrienoate (22:3n6)*	Lipid	Long Chain Polyunsaturated Fatty Acid (n3 and n6)	57467	LC/MS Neg	100015762	5850	333.28					483829	1.2799e+06	829740	1.49856e+06	289177		8.05723e+06	1.54177e+06	3.30161e+06	2.63402e+06	988081	1.9958e+06	441638	3.97405e+06	2.94097e+06	1.98351e+06	912867	1.04578e+06	688961	784065	3116034	2.02368e+06	1.74957e+06	990773	570963		1.16826e+06	3.60841e+06	5279252	2.53444e+06		2878715	3.66121e+06	3.23353e+06	1.827e+06	10598846	1013104
1513	dodecadienoate (12:2)*	Lipid	Fatty Acid, Dicarboxylate	62276	LC/MS Neg	100020478	5146	195.139					281504	170746	209696	178738	132948	138176	199618	214792	285904	167192	102090	98544.1	117019	233536	303849	374417	160400		120727	199481	266429	207098	170744	148496		151566	179031	229512	225531	259274	164510	165192	273692	158550	194025	255294	235814
1510	dodecanedioate (C12)	Lipid	Fatty Acid, Dicarboxylate	32388	LC/MS Neg	100001102	2990	229.144	12736	693-23-2	C02678	HMDB00623	131100	97025.9	106298	56469.9	115590	77920.4	139819	231092	273284	196379	157965	133480	127356	145579	248965	120004	96721.2	179366	181167	99409.4	178694	46913.7	145852	76357	137476	131925	136168	138809	110485	171300	136593	95437.2	275501	83312.2	103724	306014	168904
206	dopamine 3-O-sulfate	Amino Acid	Tyrosine Metabolism	48407	LC/MS Neg	100006361	1556.2	232.029	122136		C13690	HMDB06275	93862.4	98255.9	113388	117376	75227.3	125075	93806.2	122883	94967.1	103993	81470	73107.9	76175.3	92523.7	105586	70428.8	70826.2	129132	110525	140843	89330.5	76150.8	92842.2	123459	104922	100684	107353	131784	80533.5	109597	103732	68163.9	48202.6	62767.3	119451	52940.1	132459
5292	ectoine	Xenobiotics	Chemical	35651	LC/MS Pos Early	100001635	1980	143.082	126041	96702-03-3	C06231		43621196	38400276	48056848	23057492	50735292	59635796	21040004	29554036	32173788	51169952	55370036	40817608	42575060	33343094	34239956	42895468	46992980	55133572	50681332	58184540	19926060	50576332	29130154	29415088	65350300	48328076	34697212	27611642	35524076	39458628	43050032	43195820	40438588	18923918	88803336	22897106	27236070
5293	EDTA	Xenobiotics	Chemical	22163	LC/MS Neg	100001002	643	291.083	6049	60-00-4	C00284	HMDB15109		1039421184	1413383168	3357966080	1389394432	266181248	1653591168	2775169280	2242743296	928188288	932988736	113108592	1728892672	655208512	2491259904	2992661248	1300793216	72062512	1374273920	882612992	5093044224	52024328	1122651904	1119980288	1030125504	992863872	1420080512	1708423296	528276480	694823936	476845088	562103296		554550592	3190355200	437236640	720964800
1526	eicosanedioate (C20-DC)	Lipid	Fatty Acid, Dicarboxylate	39831	LC/MS Neg	100002951	5200.9	341.27	75502	2424-92-2			1.28272e+06	576043	766060	554676	944140	1468040	794878	2624312	761324	1.1104e+06	747839	543927	726685	349217	1.21661e+06	343797	1.13975e+06	1.56821e+06	1.67025e+06	2.30073e+06	1.20281e+06	1.21005e+06	1297433	827508	1.37636e+06	693925	1.23862e+06	1.24256e+06	2117646	1.62194e+06	1063635	755963	1.08495e+06	1.25796e+06	1.38676e+06	1.8015e+06	808980
1387	eicosapentaenoate (EPA; 20:5n3)	Lipid	Long Chain Polyunsaturated Fatty Acid (n3 and n6)	18467	LC/MS Neg	2050	5450	301.217	446284	10-2005-9;10417-94-4	C06428	HMDB01999	1.65575e+06	2.31656e+06	2.07075e+06	4.62059e+06	2.50181e+06	1.65979e+06	8266687	3548205	8970119	6.5588e+06	2550166	7.55728e+06	3104410	5363474	8086281	5475614	1.83241e+06	3.91237e+06	2.15081e+06	3817328	10555485	2341344	5.49472e+06	2.26187e+06	3.90542e+06	2.09611e+06	3331579	9211355	8811909	3.39205e+06	3.32439e+06	3.39722e+06	13568311	7184386	3.26302e+06	21670138	2.5653e+06
1370	eicosenoate (20:1n9 or 1n11)	Lipid	Long Chain Monounsaturated Fatty Acid	33587	LC/MS Neg	100001335	5950	309.28	5282768		C16526	HMDB02231	6.04403e+06	10827819	10059110	11605285	12359886	6098603	44482976	14849985	30348626	14803161	15992637	42773500	8247175	28524324	30187702	44748948	15616197	10957868	13127539	11142011	37453148	15527751	22942120	14542551	7484745	8782828	11230443	33391796	35260752	18375312	7.68539e+06	20035642	82002040	51868708	10514239	94408552	6312396
4394	equol glucuronide	Xenobiotics	Food Component/Plant	41948	LC/MS Neg	100003895	3215	417.119					667793	1.11015e+06	1.18723e+06	1.74103e+06	1.48094e+06	1.12905e+06	1.27558e+06	5891098	1.35307e+06	1166191	3.62375e+06	901252	1137638	498405	2.26243e+06	880368	1.88014e+06	2.74736e+06	3.71906e+06	2.77161e+06	1.34351e+06	746635	1.81992e+06	805941	1.56692e+06	2300227	2043291	5.42105e+06	2.38825e+06	1.44497e+06	1531963	2.46857e+06	613677	1.40466e+06	1071971	549617	2.36574e+06
4395	equol sulfate	Xenobiotics	Food Component/Plant	40478	LC/MS Neg	100003429	3630	321.044					12281932	12020872	12423926	17986378	9240460	17925070	13617511	48288548	11199673	15693836	31145688	11624927	16108227	5.92057e+06	17588554	11142454	15004231	15965184	28660830	19086012	13242952	4549012	17839880	13526912	13838302	16127991	20124698	32793612	18911574	14535844	17688236	14235404	7048315	15402238	10187032	6016367	20161886
4396	ergothioneine	Xenobiotics	Food Component/Plant	37459	LC/MS Pos Early	100002154	850	230.096	3032311	58511-63-0	C05570	HMDB03045	7.49906e+06	7117738	7873343	5944415	7434035	8278055	7.43727e+06	7965943	10178911	7294049	11384285	9124524	9629337	8120636	8.37394e+06	8787210	7.37831e+06	7310926	7.33221e+06	13263052	8882162	10326129	10586893	5056511	13740858	4685454	11294085	6.56298e+06	12129323	11737037	6951316	10286070	6.22002e+06	10854952	11502168	11400057	9170790
1374	erucate (22:1n9)	Lipid	Long Chain Monounsaturated Fatty Acid	1552	LC/MS Neg	1087	6355.6	337.311	5281116	112-86-7	C08316	HMDB02068	1.06094e+06	1.13885e+06	980683	3.15613e+06	663064	1.10641e+06	4.20163e+06	1.07804e+06	3.42707e+06	2.33181e+06	1.31526e+06	1.47901e+06	596618	3.35465e+06	2.95017e+06	2.23871e+06	1.32835e+06	1.19901e+06	816821	741677	2830179	1.21426e+06	1.42831e+06	1.08693e+06	1.52292e+06	1.0226e+06	1.79636e+06	2.26539e+06	2.64337e+06	1.45427e+06	1.43265e+06	1.4237e+06	2624484	1.83187e+06	1.63471e+06	4637501	1102635
4398	erythritol	Xenobiotics	Food Component/Plant	20699	LC/MS Polar	100000846	1491	167.056	222285	149-32-6	C00503	HMDB02994	4.95797e+06	4434066	4512729	4.30703e+06	4867635	4602527	4.59912e+06	6.68112e+06	3.92923e+06	5.42602e+06	5.40833e+06	4.08083e+06	5168793	3.48669e+06	4.4272e+06	2.94865e+06	4.22869e+06	6109335	6287876	5543865	5286627	4462132	7.05032e+06	4.7177e+06	5.87658e+06	4122725	5376382	6.08234e+06	4527586	4399622	7.04381e+06	4791930	4.45871e+06	4.65376e+06	5.16234e+06	4.42858e+06	7.09457e+06
1275	erythronate*	Carbohydrate	Aminosugar Metabolism	42420	LC/MS Polar	100001320	2186	135.03	2781043	88759-55-1		HMDB00613	515897920	381292960	439855488	362428992	460737568	542235584	524797376	516232512	454639712	530642624	404768672	468671232	464279520	429767456	461202624	435204064	358094048	615001472	478180096	529580960	385560480	550024192	602597696	466213760	495596864	426321120	459477088	571062976	517998848	509402848	499888832	529003008	598743232	471734112	492217088	639520128	529969184
4572	ethyl alpha-glucopyranoside	Xenobiotics	Food Component/Plant	63152	LC/MS Neg	100015965	1576	207.087	428040	34625-23-5			2.88199e+06	2.89956e+06	3517523	2.58984e+06	3.56315e+06	2886714	2.1802e+06	4.05575e+06	1.56081e+06	2.07919e+06	3031880	2155333	3.26313e+06		3.46582e+06	796013	3365628	3.6157e+06	4702996	4164135	3.73865e+06	4.41396e+06	4.32505e+06	3.22155e+06	4807948	2.57026e+06	3.28317e+06	4.20197e+06	3.4693e+06	4173867	3.0223e+06	3.27646e+06	1.15303e+06	3.62564e+06	5286379	2071979	3.48683e+06
347	ethylmalonate	Amino Acid	Leucine, Isoleucine and Valine Metabolism	15765	LC/MS Polar	2054	2785	131.035	11756	601-75-2		HMDB00622	4.63927e+06	7804923	7.76695e+06	4.14775e+06	5736510	8202761	6.28752e+06	9130618	10133778	6436749	5.90874e+06	10759211	5.17796e+06	16751521	8983831	14347585	6562634	12841192	8794475	7.03654e+06	4639889	9113856	8238913	5744662	6976642	6874955	9388729	9005972	6.6535e+06	4720500	8599234	6201146	13002770	5345952	6.34455e+06	9953902	7481770
4404	ferulic acid 4-sulfate	Xenobiotics	Food Component/Plant	47114	LC/MS Neg	100005389	1200	273.007	6305574	86321-29-1		HMDB29200	3.34884e+06	846951	4084681	1.1017e+06	2.94869e+06	6.9546e+06	773233	5.28076e+06	374889	3.38077e+06	3.2587e+06	1.19627e+06	2.81608e+06	330093	1022058	225058	4.77507e+06	2.50028e+06	3852032	7988339	977387	5890121	1.53864e+06	2.20821e+06	4.53548e+06	4793231	2.89206e+06	1.62272e+06	3.38198e+06	4012954	2.42988e+06	2.20673e+06	257587	342064	7.69337e+06	629445	3.8177e+06
77	formiminoglutamate	Amino Acid	Histidine Metabolism	43493	LC/MS Pos Early	100002500	1880	175.071	439233	816-90-0	C00439	HMDB00854	797964	881007	574935	2.77687e+06	906898	456784	3246308	3.4813e+06	1.40058e+06	893818	517465	1.94186e+06	574041	1839452	342030	584408	2.5978e+06	2.00339e+06	1366830	1.55264e+06	2690397	586515	1.51076e+06	355108	2484001	1.30945e+06	1.2115e+06	3.17607e+06	1.63869e+06	653660	2113406	1.80812e+06	831680	846334	1.67074e+06	1.96044e+06	376712
1193	fructose	Carbohydrate	Fructose, Mannose and Galactose Metabolism	577	LC/MS Polar	878	2065	179.056	5984	57-48-7	C00095	HMDB00660	30917926	16846346	38094944	16760930	23376482	17902620	17784268	13856228	22110688	38502324	42446348	46523940	19119930	54424108	18797942	17714040	21999920	36878084	26677562	42140404	12015644	39044692	31546556	36273020	23916258	46292848	28925914	34351476	41562132	37636884	32372346	28011644	72607536	19166884	17238852	49814584	25705736
113	fructosyllysine	Amino Acid	Lysine Metabolism	46227	LC/MS Pos Early	100005373	2784	309.166	123708	21291-40-7			86300872	76767536	84475536	58181516	85329560	83480520	46402436	89310040	35203364	49566228	76837000	50057912	70253208	25555754	50132112	20206774	75787888	84392016	81284360	92973384	48989592	89861576	70460568	64924580	82018264	67126608	70368552	58006624	74836224	70765880	75562968	65843200	37493228	62002748	64822888	57110436	82821848
1293	fumarate	Energy	TCA Cycle	1643	LC/MS Polar	330	3084	115.004	444972	100-17-8	C00122	HMDB00134	22655762	15160568	31324806	11735814	27849662	20165414	19763834	18405820	18102430	18460338	24666242	26656824	17402560	27691676	25841982	25878994	31407548	31698090	27381522	20246980	12257511	18699966	18598748	16782072	17136928	21758516	19186778	21365302	19441216	18545294	19566400	21226498	35856436	23736058	14248246	27626318	19732688
1219	galactonate	Carbohydrate	Fructose, Mannose and Galactose Metabolism	27719	LC/MS Polar	100001026	3085	195.051	128869	299-28-5	C00880	HMDB00565	29532298	9632871	11527977	9908369	28414628	15399216	14614952	12911125	8936633	13465936	18461890	13674215	20444748	9749268	9959693	7.81872e+06	13312611	24301080	14171198	17320846	10481910	9392573	13417615	11105266	22044418	11082285	11364805	18141202	28774086	10690098	18128486	17013760	34572212	11747114	7989053	19407928	13115590
3976	gamma-CEHC	Cofactors and Vitamins	Tocopherol Metabolism	44876	LC/MS Neg	100002094	3843	263.129	133098	178167-75-4		HMDB01931	41575.1	68521.5	92031.9	85326.4	157605	504669	27184.6	169063	57863.3	120415	100483	83765.8	153758		141180		168229	173696	286165	277179	98091.8		250115	115578	170498	218687	225083	204510	209966	79606.5	43001.6	124987	58445.3	91800	60949.4	72453.6	107735
548	gamma-glutamylalanine	Peptide	Gamma-glutamyl Amino Acid	37063	LC/MS Pos Early	100001843	1986	219.098	440103	5875-41-2		HMDB29142	845033	357532	494522		907886	1.26856e+06	346582		790194	486214	1.46746e+06	792422	693897	294260	219346	222937	565742	465742	357757	518808	210628	407197		528433	245985	263862		311120	569753	951482		544630	534141	248107	676188	488142	559224
556	gamma-glutamyl-alpha-lysine	Peptide	Gamma-glutamyl Amino Acid	55015	LC/MS Pos Early	100010901	2784	276.155	65254				6.75692e+06	5.02233e+06	6523513	4245048	7162275	5280893	2298594	9532467	4.91864e+06	7.85008e+06	6595452	3.08553e+06	3.48446e+06	3.9294e+06	4018218	4.00276e+06	5119903	4.78228e+06	5964028	13599355	5.4363e+06	7.32008e+06	4592127	4.24729e+06	6753321	4918338	3.54669e+06	5864567	6.03062e+06	8892456	6.62315e+06	6139454	7.26055e+06	3.07013e+06	10135085	9748490	5178659
565	gamma-glutamylcitrulline*	Peptide	Gamma-glutamyl Amino Acid	62104	LC/MS Pos Early	100020241	1644	305.146					54474.9	195663			167014					277635	241433	320776	93274.6	64842.9	186113			160722				149422	207486	172346			225241		145812	249577	422400		247502			147208	385351
550	gamma-glutamylglutamate	Peptide	Gamma-glutamyl Amino Acid	36738	LC/MS Pos Early	331	1775	277.103	92865	1116-22-9	C05282	HMDB11737	714585	803352	965366	1.32694e+06	1.27784e+06	471561	949141	1.64466e+06	1.49168e+06	1.29434e+06	1.71724e+06	1.62318e+06	1.13975e+06	727374	1.82203e+06	568020	723957	1.03612e+06	1525502	1.07778e+06	1.02903e+06	720214	1.283e+06	1.29924e+06	898930	677116	851464	1.71744e+06	1.27591e+06	933145	1.43239e+06	994351	969149	1694084	1.06383e+06	1.42291e+06	1.05819e+06
551	gamma-glutamylglutamine	Peptide	Gamma-glutamyl Amino Acid	2730	LC/MS Pos Early	1140	1430	276.119	150914	10148-81-9	C05283	HMDB11738	65157016	48310016	57594124	42280764	74317864	46681448	49417940	46147876	61522100	60485764	88076432	69987984	46799732	40868820	64201912	45500392	55484224	49603140	69416232	63607712	50731532	63081312	54340628	68215712	55823032	55459984	54930844	55989604	59144044	70640896	69194120	64087872	56818588	51988336	71220944	58885116	68496720
552	gamma-glutamylglycine	Peptide	Gamma-glutamyl Amino Acid	33949	LC/MS Pos Early	100001294	1535	205.082	165527	1948-29-4		HMDB11667	31384742	17093562	24887770	14930734	29371490	23304436	16760526	22080090	16007736	26154552	33528476	19449640	18793170	15665875	20820946	16368819	19713774	23512812	29334288	38158164	18872962	25379960	23816034	27100156	27430994	28851070	25190980	19448428	28777126	37148308	24712394	29560360	22860686	16427843	37246908	23004290	27932196
553	gamma-glutamylhistidine	Peptide	Gamma-glutamyl Amino Acid	18245	LC/MS Pos Early	1235	2740	285.119	7017195	37460-15-4			3.77511e+06	3.01807e+06	1.76006e+06	2082339	2.31524e+06	2080646	1670631	1606312	1.34305e+06	3.41724e+06	2.84e+06	1.18415e+06	1.45613e+06	1.30392e+06	1.09713e+06	1.22431e+06	2258938	2.14973e+06	1605317	2.3847e+06	1.364e+06	1.9742e+06	1.47757e+06	1.44289e+06	2.54818e+06	2235574	1.85523e+06	1.59103e+06	2226365	2.12569e+06	2340285	1.75501e+06	1.36844e+06	895759	2.98895e+06	1.90457e+06	1.88653e+06
554	gamma-glutamylisoleucine*	Peptide	Gamma-glutamyl Amino Acid	34456	LC/MS Pos Early	100001485	2940	261.144	14253342			HMDB11170	370926	459533	342500	308318	494952	299426	240410	807506		535055	735928	343369	273941	156320	213661	360472	431511	672680	496195	723537	259606	477084	357849	370079	383696	500588		623578	435498	475636	478231	363730	361182	264365	565713	428629	457004
555	gamma-glutamylleucine	Peptide	Gamma-glutamyl Amino Acid	18369	LC/MS Pos Early	1268	2991	261.144	151023	2566-39-4		HMDB11171	4.33024e+06	3.46381e+06	3.89824e+06	2556638	4.52931e+06	4.08876e+06	2.98649e+06	6.36207e+06	1.55394e+06	3.86422e+06	6.10957e+06	3048715	3.15208e+06	1601012	2476025	2.4319e+06	3.7177e+06	4.48364e+06	4.09133e+06	5966885	3.13007e+06	3.59829e+06	3.2865e+06	3.8425e+06	3.47349e+06	4.24098e+06	2.27618e+06	3.71943e+06	3697454	4098136	4427689	3.67989e+06	2.76521e+06	2.74739e+06	5.50488e+06	3.84671e+06	4067995
558	gamma-glutamylmethionine	Peptide	Gamma-glutamyl Amino Acid	44872	LC/MS Pos Early	100001313	2640	279.101	7009567	17663-87-5		HMDB29155	8358892	4.69429e+06	5.09065e+06	2941362	8.15807e+06	5.23082e+06	2.86477e+06	8.33399e+06	5471903	6649073	8.27493e+06	6.23198e+06	4230480	3.05774e+06	6394096	4.2657e+06	5.83757e+06	7.87191e+06	6530590	7.58594e+06	5.33905e+06	6.31853e+06	4755495	4.52869e+06	4.76825e+06	4.95716e+06	3830230	6.6622e+06	5.62922e+06	7.8723e+06	4.66203e+06	5201946	3.39113e+06	3.32612e+06	9283812	6922173	5.2837e+06
559	gamma-glutamylphenylalanine	Peptide	Gamma-glutamyl Amino Acid	33422	LC/MS Pos Early	100000491	2992	295.129	111299	7432-24-8		HMDB00594	3.0779e+06	2.88293e+06	2669014	2.47825e+06	3.26681e+06	3.32061e+06	2.03338e+06	4.72084e+06	2.55115e+06	3021995	4.48593e+06	2.88066e+06	3414671	1.78253e+06	3.16652e+06	2440597	3.42873e+06	3.80308e+06	4536187	4487930	2.56997e+06	3.63478e+06	3312154	3.86281e+06	3104432	3.74492e+06	3.14344e+06	3.41628e+06	3067856	3.84538e+06	4049109	3.35407e+06	2.78118e+06	2.43858e+06	3615726	3.50722e+06	3.79678e+06
560	gamma-glutamylthreonine	Peptide	Gamma-glutamyl Amino Acid	33364	LC/MS Pos Early	100001314	1750	249.108	76078708	5652-48-2		HMDB29159	16720098	15297469	15404990	20748260	24856302	20568778	16560477	14066789	12350412	20003638	13664166	29015142	19571848	11961051	14414564	14188655	14693491	18044108	21105758	24705648	13540657	23609722	23197570	21190120	17565518	13743940	17319648	18514512	24878196	21031064	18830038	13784716	23917602	14291079	25629356	27648148	22205158
561	gamma-glutamyltryptophan	Peptide	Gamma-glutamyl Amino Acid	33947	LC/MS Pos Early	100001295	2975	334.14	3989307	66471-20-3		HMDB29160	534460	501707	413483	469023	544836	705229	444818	875434	596812	694965	898715	775880	500519	450729	678513	587153	614200	549072	629200	921253	574470	567097	714042	795221	569794	671272	647253	715393	673879	661760	679601	589244	601930	591569	636650	879782	612243
562	gamma-glutamyltyrosine	Peptide	Gamma-glutamyl Amino Acid	2734	LC/MS Pos Early	1102	2518	311.124	94340	7432-23-7		HMDB11741	6.74011e+06	6049925	5804606	4502122	6.3631e+06	6789020	4.29923e+06	5403423	7.86137e+06	7775018	8.20114e+06	7.29751e+06	7597093	5663759	10183586	5.83723e+06	6548225	4635741	7329825	8457756	5.45315e+06	7897231	6645664	11046228	5218125	4.50116e+06	7.9898e+06	5.13392e+06	6493218	7151556	6557074	5.78215e+06	6197653	5.73125e+06	6098894	7420227	9509298
563	gamma-glutamylvaline	Peptide	Gamma-glutamyl Amino Acid	43829	LC/MS Pos Early	100001126	2700	247.129	7015683	2746-34-1		HMDB11172	5056098	4361922	4565657	3.38393e+06	5.47029e+06	4.70813e+06	4.24053e+06	8.15168e+06	3.25093e+06	6145325	6369208	4916276	4087190	3.2094e+06	3.79917e+06	3.85786e+06	4.58277e+06	6.64121e+06	5652294	7911551	4600071	5029822	4.56876e+06	4.71957e+06	4.82644e+06	5.43704e+06	2804031	7183895	5796598	5.85818e+06	5121701	5.58638e+06	3.81825e+06	4.03036e+06	8100939	5811657	5.32949e+06
3990	gamma-tocopherol/beta-tocopherol	Cofactors and Vitamins	Tocopherol Metabolism	52473	LC/MS Pos Late	100008998	2384	416.364					226589	6.2829e+06	4.65186e+06	7.70521e+06	7036548	12347210	10326357	3.51e+06	5.97598e+06	7327385	6172191	4040403	6.13796e+06	6730742	5.38643e+06	2.86961e+06	4951091	9682465	8410663	6317828	3.95093e+06	5508022	7477728	7.27306e+06	8423888	7.37399e+06	8611878	4210869	8534714	7.20078e+06	9871668	6.39318e+06	5.56787e+06	6.96062e+06	8763165	8111524	8817306
4230	genistein	Xenobiotics	Food Component/Plant	32448	LC/MS Neg	100001221	3754	269.046	5280961	446-72-0	C06563	HMDB03217	335847	772251	100328	481130	1.13951e+06	446536	464990	137757	83956.2	187972	391459	183347	523892	39762.1	856068	119697	337388	902433	678028	499610	828425	280804	593007	584467	663172	369980	965993	321546	508086	433803	94644.1	602261	94324.9	214708	493412	232176	545174
4231	genistein glucuronide*	Xenobiotics	Food Component/Plant	62063	LC/MS Neg	100020216	2895	445.078					607246	1.41341e+06	663951	1.5124e+06	2.63581e+06	1.64969e+06	617781	869252	218861	472929	805825	541167	2.04367e+06	55249.7	2.91546e+06	30200.8	1.59062e+06	4.14127e+06	1.12572e+06	2308786	1.19911e+06	1852349	1.81648e+06	1.53576e+06	3.45217e+06	644681	3.75933e+06	1.72552e+06	1.87774e+06	1.83445e+06	223254	1.09104e+06	25572.2	1.2462e+06	1.74364e+06	658192	2.45108e+06
4379	genistein sulfate*	Xenobiotics	Food Component/Plant	62061	LC/MS Neg	100020207	3616	349.002					36758872	35564572	30578194	30019020	54169580	60746420	28545052	43647648	17811990	36522112	32232084	27667162	41440820	10779443	39893056	14052051	37369180	46889320	41087256	61382616	33395882	42064172	56928764	34525024	50659200	25463062	60430848	37309376	53545244	45138992	32145248	43343740	15055052	20594218	43737948	33851592	48604132
4311	gluconate	Xenobiotics	Food Component/Plant	587	LC/MS Polar	338	2922	195.051	10690	527-07-1	C00257	HMDB00625	85606032	49725816	37236612	25155120	50731468	59572136	40477460	42493500	37408024	52410652	38523620	70599696	33716048	44084976	44282904	34940104	35149692	53686892	53167488	54396208	28158254	89455456	54987400	36944960	42575824	38688460	56867468	32405366	46015496	67715384	49229512	44079664	118475480	43884700	34122856	81056696	47987568
1073	glucose	Carbohydrate	Glycolysis, Gluconeogenesis, and Pyruvate Metabolism	20488	LC/MS Polar	572	2342	179.056	5793	50-99-7	C00031	HMDB00122	2245667328	2096631680	2342255616	1942340096	2195186944	2302901760	1947536768	2332294912	2086882304	2152964608	2204900864	2331675904	2044194304	2146622080	2207196416	2172485888	2327125504	2358651392	2448088064	2565058560	1907903360	2404239360	2398260224	2331848704	2163352576	2374202112	2409233152	2108260736	2407889152	2604881152	2262736640	2419847936	2252733184	2190258176	1998001536	2563519488	2433933824
1251	glucuronate	Carbohydrate	Aminosugar Metabolism	15443	LC/MS Polar	100000257	3233.3	193.035	444791	207300-70-7	C00191	HMDB00127	33098518	21309514	19424590	12543367	28806462	26839618	23645982	27796912	22327924	21696682	15628006	35734368	22767856	24829922	29293942	22477566	15478335	17926872	29396042	20905018	15429485	38404228	29722468	18292824	15636811	24991270	27110448	23614678	32670020	27779524	18566924	20381654	32261300	27182284	19468746	32057118	21441280
42	glutamate	Amino Acid	Glutamate Metabolism	57	LC/MS Pos Early	561	1500	148.06	611	56-86-0	C00025	HMDB00148	736600064	629726528	757712384	639902080	875744192	574264000	734927488	1127708672	1091860608	916464512	1168116224	806005952	765620672	611311744	1154393728	583357824	526193568	881146240	879838976	731446784	623269184	603272704	1119388160	865722304	955347840	592631360	757698944	929964992	889766208	812877568	829995264	709479680	693594880	862573696	724136704	741154816	791930816
43	glutamine	Amino Acid	Glutamate Metabolism	53	LC/MS Pos Early	563	1291	147.076	5961	56-85-9	C00064	HMDB00641	3326504960	3421857792	2920626176	3089823232	3490942208	3042577152	3693449728	2581457152	4048090624	3735706112	4058680064	3623784448	2844063232	3048879360	3822259200	3121112832	2986289408	2847927808	3812164864	3586698240	3708199424	3797388800	3514512896	3644085504	3849416704	3096126720	3099884032	3614134528	3228143360	3598400512	4113777920	3884077056	3471233536	3163724032	4065637888	3790823936	4423683072
1483	glutarate (C5-DC)	Lipid	Fatty Acid, Dicarboxylate	396	LC/MS Polar	339	2900	131.035	743	110-94-1	C00489	HMDB00661	1.4003e+06	1.41605e+06	2.07039e+06	1.38792e+06	1.22499e+06	1797342	1.27649e+06	3.22338e+06	1.28211e+06	1.5634e+06	1.82503e+06	1.29528e+06	1.19701e+06	1.41276e+06	1.0583e+06	1.40131e+06	1.80563e+06	2295194	2.20612e+06	3.0728e+06	1400347	1.77332e+06	1.47078e+06	818765	1.76303e+06	1.16814e+06	1.49996e+06	2.98118e+06	2290869	1.67703e+06	1.13709e+06	2.02346e+06	2.13574e+06	788294	1.91617e+06	2418583	1.1048e+06
119	glutarylcarnitine (C5-DC)	Amino Acid	Lysine Metabolism	44664	LC/MS Pos Early	100001593	2393	276.144	71464488	102636-82-8		HMDB13130	1.98348e+06	2219185	947678	1.71956e+06	1108653	1.63542e+06	672200	2667342	1.39289e+06	1.27799e+06	796432	1.28921e+06	886911	1.41259e+06	1.03982e+06	3523966	677504	809757	729204	3.05432e+06	3.87167e+06	829685	3.85894e+06	420951	1.81105e+06		2230626	5273147	2110858	2.18872e+06	1228108	1.49424e+06	1.7201e+06	353676	3.75442e+06	7307080	488025
490	glutathione, oxidized (GSSG)	Amino Acid	Glutathione Metabolism	38783	LC/MS Pos Early	448	2667	307.083	65359	103239-24-3	C00127	HMDB03337	746893	310456	355061	1.07519e+06	684382	210649	182890	844539	562160	203529	973938	196849	554921		509054	1.10898e+06	129353	330115	614650		849068		464243	460223	663914	374599	445534	223794	515274	430043	165558	359431		211307	395601	167805	306223
1093	glycerate	Carbohydrate	Glycolysis, Gluconeogenesis, and Pyruvate Metabolism	1572	LC/MS Polar	1052	2070.4	105.019	752	600-19-1	C00258	HMDB00139	265125776	299570784	270959584	257483024	283988032	265576384	343482144	284327008	329020896	309386432	358595904	291233216	213632928	299623488	313111648	300932160	307434880	326777280	326427392	354207840	265940768	342732960	348645280	312877536	344066720	286359168	294074624	382580608	331779520	369594816	311177472	309925120	323937440	350701600	343967712	365948992	383666624
2543	glycerol	Lipid	Glycerolipid Metabolism	15122	LC/MS Neg	1254	758	91.0401	753	56-81-5	C00116	HMDB00131	718945	430840	685584	556530	591790	307983	1.21019e+06	1.00269e+06	2.77866e+06	642861	662690	1.82569e+06	578242	2.08286e+06	2.22875e+06	1.33778e+06	524369	621009	592260	355471	1.0342e+06	690029	866963	577918	600193	460921	824937	1.45039e+06	853652	636153	410240	455693	1.59026e+06	1329054	455964	2.88801e+06	483969
2544	glycerol 3-phosphate	Lipid	Glycerolipid Metabolism	43847	LC/MS Pos Early	100000258	580	173.021	754	29849-82-9	C00093	HMDB00126	350670	218309	359094	112471	359413	268186	233560	749168	876169	243182	509739	214948	333882	365423	702791	142532	177280	658663	669647	289817	144886	811194	575362	576226	630220	194739	456932	246693	352910	481655	205973	329152	125289	412840	271695	127803	257251
1982	glycerophosphoethanolamine	Lipid	Phospholipid Metabolism	37455	LC/MS Polar	100001620	3075	214.049	123874	33049-08-0	C01233	HMDB00114	8734128	7.42293e+06	6.2232e+06	4680206	7.24868e+06	7674912	8635345	11342007	11651683	9313721	9289479	12349163	7333364	8267163	8807361	5472683	6056778	8289220	11453088	7.99518e+06	4819317	7199124	10383772	7.05467e+06	7732233	5.70626e+06	6850365	9535401	9442726	7.96769e+06	7199337	6.45713e+06	8222038	8.31688e+06	7039703	8725254	7824213
2549	glycerophosphoglycerol	Lipid	Glycerolipid Metabolism	48857	LC/MS Polar	100001619	2430	245.043	439964		C03274		6.418e+06	3.63079e+06	4223267	2675025	5334382	4742598	5044574	4981369	4349117	5.47213e+06	4702487	5.0887e+06	4.19162e+06	4500890	3.59177e+06	2.88107e+06	4.00539e+06	5.05838e+06	6064731	9356550	4634037	6894411	6610883	4411483	4852413	4244433	4.34056e+06	6.82674e+06	6.53417e+06	6.5428e+06	5109659	4346605	5.45306e+06	4.85391e+06	5.90532e+06	7.43846e+06	5.83577e+06
1978	glycerophosphorylcholine (GPC)	Lipid	Phospholipid Metabolism	15990	LC/MS Pos Early	100000269	672	258.11	71920	28319-77-9	C00670	HMDB00086	18907264	17694860	13142106	8193161	19677884	17147050	15180447	28681806	11827106	14841663	26994670	16909380	15873622	16867114	9757906	9258589	12146509	20264940	52364060	22660858	17515368	21208196	32869536	14802077	36031148	10262335	27482322	17485120	41299620	22025320	23341224	22069202	18362564	21860962	21544516	15774366	19807396
1	glycine	Amino Acid	Glycine, Serine and Threonine Metabolism	58	LC/MS Pos Early	340	1375	76.0393	750	56-40-6	C00037	HMDB00123	475725280	348141088	385876032	276046912	418885152	417784928	329339296	389444992	337569824	442465888	537318976	329540384	349595008	361784800	324536480	345098624	367674912	446551776	513393088	739232320	364577152	480988000	478476160	454190080	558605120	439712736	411091264	374118368	447230592	590498048	435661216	511013344	387967936	295136928	626741312	422605152	493155648
4427	glycitein sulfate (2)	Xenobiotics	Food Component/Plant	62887	LC/MS Neg	100021092	3400	363.018					3.14666e+06	3.67175e+06	3.73058e+06	3.92188e+06	7238501	8405574	2.23054e+06	4832765	1462788	2743896	3214391	3.18948e+06	4804117	745251	5120444	1.46504e+06	4.06502e+06	6.79099e+06	4323090	7043249	4682035	4943898	6.40964e+06	3.72269e+06	6512664	2.4811e+06	8627658	4830460	7005273	5.65548e+06	2.24425e+06	5.12761e+06	1.37411e+06	2.47253e+06	4527679	3.50646e+06	4718278
3095	glycochenodeoxycholate	Lipid	Primary Bile Acid Metabolism	32346	LC/MS Neg	1628	5236.1	448.307	12544	16564-43-5	C05466	HMDB00637	188665		82431.7	170338	152727	143148	28634.2	35254.2	63376.5			81924.8	39906.8	29591.6			59461.8	101413	87765.5	98119.2		75729.5	60249.5	123713	419318		120109	41709.1	72921.5	134112	48637.9	29641.2		94311.6	86892.8		91261.9
2745	glycosyl-N-palmitoyl-sphingosine (d18:1/16:0)	Lipid	Hexosylceramides (HCER)	53013	LC/MS Pos Late	100009272	2623	700.572					4.29086e+06	2270571	2967606	2.68261e+06	2.87153e+06	4.51049e+06	3390128	5.10965e+06	3310655	2.99371e+06	2.44924e+06	4.73341e+06	4048466	4.1809e+06	3.07547e+06	4.67833e+06	5037341	1.66787e+06	4.74452e+06	2569023	3.41504e+06	3212802	3.29216e+06	3.89703e+06	4926697	7394118	4.90592e+06	2.9301e+06	2.7756e+06	3.25444e+06	2.7403e+06	2.54758e+06	3.01629e+06	2738015	2.60525e+06	3.04816e+06	3.13881e+06
2746	glycosyl-N-stearoyl-sphingosine (d18:1/18:0)	Lipid	Hexosylceramides (HCER)	52234	LC/MS Pos Late	100001882	3053	728.604						490051	643755	502068	665886	1.0834e+06	679754	1.24584e+06	606874	416327	651725	582885	714996	730542		1.18307e+06	845710	361421	825258	720919	800533		889987	754064	1.13928e+06	1.14321e+06	963237	614882	434840	688862	888521	784863	517840	548076	1.09703e+06	428859	540456
739	glycylvaline	Peptide	Dipeptide	18357	LC/MS Pos Early	100000487	2734	175.108	97417	1963-21-9		HMDB28854	326490	389492	457224	484742	313337	494307	477960	303668	435351	303033	639278	383887			424888	419693	476209	566033	568693	819941	490435	492539	585684	635521	617593	461759	541445	674623	531875	554526	505124	535926	436944	493518	667582	583964	662647
4090	guaiacol sulfate	Xenobiotics	Benzoate Metabolism	46111	LC/MS Neg	100004208	2344	203.002	22473			HMDB60013	1.26546e+06	1.88578e+06	1.8132e+06	1.75737e+06	1.85165e+06	4723295	1.10782e+06	12533765	1.9128e+06	3702074	3408719	4.52677e+06	5.44171e+06	1.2433e+06	2.43459e+06	1.71982e+06	3793555	4525852	8551667	3964215	2.77473e+06	556626	8534869	3.49656e+06	2.71841e+06	4935923	4.34243e+06	5811284	2447897	1273699	1.82462e+06	3.9823e+06	3.12851e+06	1.36058e+06	2.02581e+06	3.47803e+06	3.14152e+06
455	guanidinoacetate	Amino Acid	Creatine Metabolism	43802	LC/MS Polar	344	2884	116.047	763	352-97-6	C00581	HMDB00128		206101	147493	150798	232124	79402.6	97017.4		273962	219185	288351	118635		332905	92542.2	56480.2	179657	127192	226243	311013	124498	274795	78107	215406	257870	221893	151506	47814.1	56418.1	331703	221974	155697	110147	115541	269778	84389	199836
3803	guanosine	Nucleotide	Purine Metabolism, Guanine containing	1573	LC/MS Neg	1099	1662	282.084	6802	118-00-3	C00387	HMDB00133	1.40827e+06	238072	712076	326999	630596	304373	580762	962122	1.28745e+06	401254	1.12718e+06	706707	595368	550160	1.07807e+06	420811	231841	840450	542699	309842	702621	419192	1.07392e+06	598447	714064	176431	625387	581681	848004	700988	629803	516564	671101	487360	402799	578111	461867
3965	gulonate*	Cofactors and Vitamins	Ascorbate and Aldarate Metabolism	46957	LC/MS Polar	100001586	2750	195.051	152304	20246-53-1	C00257	HMDB03290	86280560	52312116	50761660	38283924	58342256	59965412	59485196	52217836	65555500	71072256	71024776	80799304	50217352	68309184	70993536	49599732	41689468	76078304	72254672	75337712	34852900	85994280	68500408	47460952	54216016	58322840	67018660	64468088	82639152	72961952	67838176	55838040	110018544	66488588	94071104	84758824	50591264
4012	heme	Cofactors and Vitamins	Hemoglobin and Porphyrin Metabolism	41754	LC/MS Pos Late	100001386	1124	616.176	26945	14875-96-8	C00032	HMDB03178	14812219	11631552	10816507	20611320	28148622	6.10666e+06	5.36628e+06	63316780	5486025	5050604	12750530	6338367	21548198	3.46763e+06	6.2682e+06	26482238	3.18651e+06	13989026	7.80601e+06	6.54273e+06	13543198	1.43105e+06	5367322	5036174	11175247	4.8675e+06	3.74904e+06	6.08311e+06	15157324	4369723	5.21568e+06	5097795	2075991	4.00047e+06	2.74468e+06	2.87918e+06	5164170
1329	heptanoate (7:0)	Lipid	Medium Chain Fatty Acid	1644	LC/MS Neg	925	3670	129.092	8094	111-14-8	C17714	HMDB00666		253531	229659		401861		404178	228999			194618			240317						127344		213857		376024				339803	266377	210694			488420		351120	343586
1393	hexadecadienoate (16:2n6)	Lipid	Long Chain Polyunsaturated Fatty Acid (n3 and n6)	57652	LC/MS Neg	100009394	5398	251.202		28290-73-5		HMDB00477	4477677	1.41831e+06	2.07256e+06	2845137	2520448	1.67046e+06	10019329	2334707	13678174	5018490	2.23419e+06	12657072	1.99904e+06	10046613	21723124	10607246	2.42414e+06	2.88244e+06	997772	2.59066e+06	20058138	3015469	5176023	1.20711e+06	1829129	1413513	2.89845e+06	11203467	6.05347e+06	1.43734e+06	1364510	3.2628e+06	36928312	10762079	1.20334e+06	34367236	1458034
1519	hexadecanedioate (C16)	Lipid	Fatty Acid, Dicarboxylate	35678	LC/MS Neg	100001614	4615	285.207	10459	505-54-4	C19615	HMDB00672	1.66702e+06	1.33786e+06	995366	1.16517e+06	1.70904e+06	2.16903e+06	2.09977e+06	3.92346e+06	5.81515e+06	3.33344e+06	1.71233e+06	1.94501e+06	1.45381e+06	1793689	13376033	4319569	1.28904e+06	2.53935e+06	2.07322e+06	3682427	6349408	1937766	2.07829e+06	1.06573e+06	2.42642e+06	674294	1622236	2.18593e+06	2.65048e+06	2.9856e+06	2.04363e+06	1.48095e+06	23943186	2.38644e+06	2.15647e+06	27754494	1.54788e+06
1520	hexadecenedioate (C16:1-DC)*	Lipid	Fatty Acid, Dicarboxylate	61862	LC/MS Neg	100019975	4380	283.192					110120	296802	101669	180062	396493	210240	384755	463316	1.15165e+06	375527	353087	321122	272107	310697	2.59803e+06	395350	130962	600090	301282	428928	1495901	230513	412979	113612	642493		223470	513598	386505	350860	386291	244549	4.33332e+06	557730	633998	4.94767e+06	290879
1638	hexanoylcarnitine (C6)	Lipid	Fatty Acid Metabolism (Acyl Carnitine, Medium Chain)	32328	LC/MS Pos Early	100000781	3358	260.186	6426853	6920-35-0		HMDB00705	186340		332917		336416	277343	483786	301157	703351	412381		539444	356889	457126	616259	812976	366111	335308	237042	298433	906087		340465	261969		269950	425881	466697	265337			469791	765980	437942	348772	1.8582e+06
83	histamine	Amino Acid	Histidine Metabolism	1574	LC/MS Pos Early	354	3035	112.087	774	51-45-6	C00388	HMDB00870	2.40346e+06	1.83016e+06	799545	1285205	2.40884e+06	422376	474357	2.78571e+06	923963	750363	1.25647e+06	841814	345363	317456	1422688	1.30042e+06	328825	968999	2.26629e+06	693892	2382287	231609	1055531	996666	8391565	223827	1.05241e+06	795602	6945022	394521	431984	597533	581296	424835	792153	159359	781423
67	histidine	Amino Acid	Histidine Metabolism	59	LC/MS Neg	355	755.9	154.062	6274	5934-29-2	C00135	HMDB00177	78745728	104205616	73564528	80425984	104701600	60941656	90223232	67908920	78003728	72112568	123605008	60855924	59866696	61125996	49717288	69652280	81198344	97942320	69999832	126808800	99907976	86473864	79969832	70089504	93399184	62078192	80188672	93478048	71109824	99768528	98366328	91656936	55831148	57644576	125375000	103971408	82877768
4432	histidine betaine (hercynine)*	Xenobiotics	Food Component/Plant	62278	LC/MS Pos Early	100004059	2094	198.124	3083620	534-30-5			6671022	6.66897e+06	9114529	9078227	10646536	12928509	6855149	21478854	8.09014e+06	6659634	10295938	9648328	11373370	4.29147e+06	12654697	8982992	11618140	9383112	10522053	10926428	16486582	11652292	11199125	8520740	12052750	9968912	13621549	11117384	11667804	9201513	7598637	9561374	6.8024e+06	15272809	8731525	8424936	11802446
424	homoarginine	Amino Acid	Urea cycle; Arginine and Proline Metabolism	22137	LC/MS Pos Early	100000961	2882	189.135	9085	156-86-5	C01924	HMDB00670	463378176	182829616	208658880	231030336	222046224	158541648	106758120	208843728	195410016	120258040	74224200	60997052	133415256	94543928	89090048	134777360	110399248	95951328	63117904	262440720	107315248	200468880	85541224	207767632	166647200	57587832	139827792	167819616	139688960	111327784	211994928	139185440	135171872	66746460	102218160	281480608	105922800
425	homocitrulline	Amino Acid	Urea cycle; Arginine and Proline Metabolism	22138	LC/MS Neg	100000963	789	188.104	65072	1190-49-4	C02427	HMDB00679	1.00785e+06	781910	872763	720121	944140	858218	938402	1.12018e+06	798638	855782	881109	996682	855798	861098	1.10521e+06	586040	775405	995023	1.19524e+06	1.26325e+06	1.02458e+06	999939	1.20187e+06	971634	1.06823e+06	676337	927044	1.33365e+06	1.04491e+06	975079	890342	949790	649376	890419	1.37735e+06	873939	951602
388	homocystine	Amino Acid	Methionine, Cysteine, SAM and Taurine Metabolism	22204	LC/MS Pos Early	100000744	2785	269.062	439579	626-72-2	C01817	HMDB00676	8.06709e+06	4154275	6346031	11909122	7700991	7074869	8062080	3.85769e+06	3982342	5.62632e+06	7343131	7.59588e+06	13239678	2.88478e+06	6438314	16945388	11020656	4.1067e+06	6.14137e+06	8757791	4.10645e+06	12828577	5522118	13576014	9200304	3516574	7.05692e+06	3.62683e+06	7963201	12817020	15851622	12559778	12371864	5832243	3.94027e+06	7.55079e+06	8925045
4435	homostachydrine*	Xenobiotics	Food Component/Plant	33009	LC/MS Pos Early	100001550	1750	158.118	441447	1195-94-4	C08283	HMDB33433	571062	600722	622036	397112	848898	916094	692394	636463	581845	726898	502041	581167	949288	653416	636132	796625	614174	655326	936394	734153	821096	723618	1.03313e+06	864064	684935	589032	893585	684972	781656	838138	650859	790383	720373	865437	648713	535213	803266
5148	hydroquinone sulfate	Xenobiotics	Drug - Topical Agents	35322	LC/MS Neg	100001604	1395	188.986	161220	123-31-9	C00530	HMDB02434	427857	601881	547873	459676	551588	1.35461e+06	325045	2.16811e+06	600989	669024	824857	655017	887759	303476	749798	570993	847251	1.31174e+06	1.1081e+06	1.18922e+06	457362	240506	1.32579e+06	824159	799168	758368	973996	1.2951e+06	802268	438500	636587	950096	497889	596920	398237	471361	756813
41	hydroxyasparagine	Amino Acid	Alanine and Aspartate Metabolism	62060	LC/MS Pos Early	100020205	1149	149.056	97663		C03124	HMDB32332	2994240	1.87448e+06	2260675	2.04986e+06	2.49541e+06	2527091	2.58255e+06	3.52202e+06	2633947	2.67056e+06	2.54012e+06	2.85109e+06	2.28073e+06	2.64992e+06	2535793	2.58504e+06	1.62434e+06	2.44146e+06	2967675	2.73029e+06	2.41924e+06	3435592	3.62024e+06	2.95913e+06	2.64058e+06	2.09819e+06	2.54442e+06	2.64401e+06	2.9853e+06	2.92335e+06	2.9176e+06	2632205	3059934	2614306	2.25309e+06	3.10685e+06	2.75992e+06
110	hydroxy-N6,N6,N6-trimethyllysine*	Amino Acid	Lysine Metabolism	62959	LC/MS Pos Early	100021123	2759	205.155					727743	740426	574478	425369	370032	674946	445756	756046	590099	665496	556780	684325	462615	470539	728886	962573	486575	550471	500075	1.4142e+06	573236	749891	937152	708385	707680	455485	834598	737676	666463	749813	614056	787983	576184	442226	825322	978251	535959
2792	hydroxypalmitoyl sphingomyelin (d18:1/16:0(OH))	Lipid	Sphingomyelins	62851	LC/MS Pos Late	100021000	2056	719.57						333757	185814	364398	322758	388222	573591	483749	330744	352541	289324	424451	343658	344146	413791	483639		563945	387796	463743	441400	265487	447555	434081	551600	263508	362193	533616	455359	481353	470273	430311	347709	291338	746416	446980	356368
405	hypotaurine	Amino Acid	Methionine, Cysteine, SAM and Taurine Metabolism	590	LC/MS Polar	358	2763.4	108.013	107812	300-84-5	C00519	HMDB00965	1.4042e+06	1.10907e+06	1.55328e+06	1.4673e+06	2150883	1.41014e+06	832145	4817406	1.09271e+06	2455196	2.18831e+06	2.46372e+06	3781375	1.64439e+06	4.13546e+06	3.65556e+06	2.10337e+06	3.09675e+06	4.18491e+06	2777581	1.59419e+06	1912961	3.35127e+06	3.05139e+06	4.30884e+06	2.04066e+06	2632805	2.42015e+06	2.91218e+06	1.71612e+06	1.74568e+06	2.52388e+06	924080	1.3925e+06	5.05392e+06	1.50628e+06	1.20484e+06
3744	hypoxanthine	Nucleotide	Purine Metabolism, (Hypo)Xanthine/Inosine containing	3127	LC/MS Neg	171	1291.2	135.031	790	68-94-0	C00262	HMDB00157	13287846	13992456	16534445	11745411	17764168	12233567	11467018	33697184	30300768	12141551	30388776	14570056	21366990	20847990	31328756	13977094	11594016	22198148	29370280	20582878	11162144	13677180	28858356	24770984	20489154	12075649	23735878	18907220	18124662	21898642	18604782	19817812	11994584	15376427	21725844	13886309	17362618
78	imidazole lactate	Amino Acid	Histidine Metabolism	15716	LC/MS Pos Early	100000263	2040	157.061	793	14403-45-3	C05568	HMDB02320	2.01616e+06	2.75241e+06	2.04111e+06	2.24364e+06	2.65705e+06	1.99766e+06	1.45894e+06	2.21138e+06	2.305e+06	2.79243e+06	1.94212e+06	2.35305e+06	1.57941e+06	2.37968e+06	1.22924e+06	2.39417e+06	2165813	7.21918e+06	1.15895e+06	3.2451e+06	2.37033e+06	1.86266e+06	2564412	1.64203e+06	2812636	1.44e+06	1.7396e+06	3506581	1.86652e+06	2.80883e+06	2.03202e+06	1.57031e+06	2.10084e+06	583403	4533752	2.91354e+06	1.7028e+06
76	imidazole propionate	Amino Acid	Histidine Metabolism	40730	LC/MS Pos Early	100003434	2263	141.066	70630	1074-59-5		HMDB02271	469584		713424		766183			436210		528085	466843			950552			491622		510642	789811	419785	441959		365143		439120		592326		304704		297992			806195	402511
5302	iminodiacetate (IDA)	Xenobiotics	Chemical	21025	LC/MS Pos Early	100000900	830	134.045	8897	142-73-4	C19911	HMDB11753	3.44826e+06	13932035	9116979	15212603	10192903	6.16643e+06	8339144	12690665	16022514	7143148	6438832	4.0834e+06	7365567	6192572	12411962	11352643	8.3294e+06	3.39333e+06	15203782	12275792	15607780	16559446	15306776	13629794	7287850	7.93771e+06	11787023	12473816	8492249	17389202	8070456	8550158	8.15464e+06	13043372	19291856	14509271	16899436
275	indole-3-carboxylate	Amino Acid	Tryptophan Metabolism	38116	LC/MS Neg	100002185	1710	160.04	69867	771-50-6	C19837	HMDB03320	133655	101931	96113.5	149612	98673.9	123179	180641	244492	157486	177055	143255	181216	135379	180940	131595	206796	101627	158760	191106	172636	178591	148595	166354	112559	161398	83182.3	186710	222351	111617	121929	143656	168416	170202	112005	155367	214401	149133
267	indoleacetate	Amino Acid	Tryptophan Metabolism	27513	LC/MS Neg	100001034	2200	174.056	802	6505-45-9	C00954	HMDB00197	387960	243529	537894	367960	418036	815857	261133	956768	144396	461896	555180	218812	418116	152055	279538	115441	530917	726213	533783	944194	136460	409012	496390	394904	579395	386678	448231	687784	636429	479982	496649	538565	158373	253946	587157	215634	495736
269	indoleacrylate	Amino Acid	Tryptophan Metabolism	22114	LC/MS Neg	100000800	2511	186.056	15030923	1204-06-4		HMDB00734	98595.4	114615	72997.4	57555.7	142760	156742	86080	682740	82393.4	274841	111455	115158	217157	92457.5	119403	297323	111198	329165	318989	146126	67315.8	65308.1	230113	52022.5	99213.2	90897.8	83384.1	402180	148564	160304	308038	88792.4	112773	53041	153074	45230.9	379249
266	indolelactate	Amino Acid	Tryptophan Metabolism	18349	LC/MS Pos Early	100000463	2600	206.081	92904	832-97-3	C02043	HMDB00671	1.51323e+06	2893191	1.51326e+06	918418	3.1443e+06	3.50598e+06	1418633	10891981	1.1469e+06	3.56646e+06	5.02396e+06	1.4388e+06	4437985	1.1381e+06	1.35736e+06	1.40631e+06	2.35514e+06	5.87275e+06	3033345	2.8572e+06	847911	1.45292e+06	6.81216e+06	1.89801e+06	2.91521e+06	992660	1962454	4.55781e+06	2.3743e+06	3423746	9098540	1.95277e+06	1.23483e+06	2.27863e+06	1983913	1.51709e+06	5.90762e+06
270	indolepropionate	Amino Acid	Tryptophan Metabolism	32405	LC/MS Pos Early	100001083	3205	190.086	3744	830-96-6		HMDB02302	730710	2.39606e+06	1.1373e+06	961175	2.29981e+06	1.1764e+06	1.66042e+06	7883953	782326	3489217	3.04367e+06	1.0612e+06	1824590	701773	1.02424e+06	1133520	1.40709e+06	3.9176e+06	4.03511e+06	1.70303e+06	818725	756712	3588287	1.05548e+06	950376	895517	1160154	5154554	1.49525e+06	2334648	3.07055e+06	1.2216e+06	1.06253e+06	969464	1.16283e+06	498856	5.3969e+06
4439	indolin-2-one	Xenobiotics	Food Component/Plant	43374	LC/MS Pos Early	100004318	2575	134.06	321710	59-48-3	C12312		315852	493602	407666	287633	855987	242674	463534	2.06599e+06	738097	1.24202e+06	797864	624734	728000	1.15548e+06	715485	640191	956720	1.08684e+06	2.77565e+06	1.03981e+06	661144	551787	1.10823e+06	435713	925354	1.1225e+06	841151	1.01767e+06	442130	1.47768e+06	1.47142e+06	518789	470704	424246	744400	363359	1.58433e+06
3743	inosine	Nucleotide	Purine Metabolism, (Hypo)Xanthine/Inosine containing	1123	LC/MS Neg	361	1602.1	267.074	6021	58-63-9	C00294	HMDB00195	10108474	3.44701e+06	8870931	7.07377e+06	9221981	2.56962e+06	6.82075e+06	13550781	14752791	2.54543e+06	7.70339e+06	4.77822e+06	6.67828e+06	7738994	11078345	8306755	1.90536e+06	6401619	7134863	3095729	11995632	2.41694e+06	7.12053e+06	4980784	6583017	2.28608e+06	4995738	4138952	6701261	4.25912e+06	5279222	4264688	7585577	3486954	4.70623e+06	5183253	3.79707e+06
364	isobutyrylglycine (C4)	Amino Acid	Leucine, Isoleucine and Valine Metabolism	35437	LC/MS Neg	100001590	1420	144.067	10855600	15926-18-8		HMDB00730	163912	123250	182327	78178.5	119742	148566	92407.6	185728		172358	188668	100192	136169	105488	131453		210640	289666	200251	243245	107194	181129	163724	134083	282731	161119	139655	195919	148012	193635		87205.4	122897	110349	199776	190907	238248
1288	isocitric lactone	Energy	TCA Cycle	54724	LC/MS Polar	100009239	2970	173.009	98259	4702-32-3			3.2201e+06	2.61087e+06	2.19988e+06	1.04628e+06	6457098	3.36217e+06	1.86385e+06	2.55117e+06	2.23726e+06	2.68233e+06	2.37836e+06	6.41248e+06	2.1057e+06	2.85912e+06	1.48447e+06	2.05157e+06	2891770	3.70529e+06	4.05179e+06	2.95774e+06	751784	3.66546e+06	2.44185e+06	2.19409e+06	2256998	4672851	1.70686e+06	2.06332e+06	3.29654e+06	3.24407e+06	3.262e+06	2.31404e+06	7.47247e+06	3050048	1.4461e+06	4.30915e+06	2712533
329	isoleucine	Amino Acid	Leucine, Isoleucine and Valine Metabolism	1125	LC/MS Pos Early	376	2800	132.102	6306	73-32-5	C00407	HMDB00172	829818176	901686464	622664128	680957760	845534208	708494784	911434688	1094947584	672955520	819359296	1134255104	849070336	502172672	562996672	628734464	916369216	818878144	975665792	736978560	1120000384	848428544	745220928	838692224	843908032	950779712	913774272	612037568	1025837824	592302336	799533952	1020326912	824555520	781699008	590817408	1032136448	996855488	1118855296
763	isoleucylglycine	Peptide	Dipeptide	40008	LC/MS Neg	100003169	1992	187.109	342532	868-28-0		HMDB28907	814670	1.95504e+06	1294645	2.42079e+06	882141	2.60917e+06	2431661	1231165	2.1636e+06	1.15976e+06	2.4041e+06	1.17934e+06	1.49125e+06	1.26209e+06	1.68876e+06	1.23772e+06	1.55344e+06	1.80357e+06	2.01407e+06	3.01751e+06	1.88334e+06	1.99272e+06	3.4667e+06	2.89435e+06	2.49657e+06	1.98988e+06	2.87804e+06	2766252	2.02358e+06	2.17488e+06	2.11865e+06	3.20728e+06	1.88229e+06	2.55848e+06	2.87359e+06	2.2904e+06	2718558
304	isovalerate (C5)	Amino Acid	Leucine, Isoleucine and Valine Metabolism	44656	LC/MS Neg	100000708	1564	101.061	10430	503-74-2	C08262	HMDB00718	684013	694216	559760	757160		420513	848683	857644	506222	520674	890893	239469	907778	620539		822742	1074722	700148	879816	1.60828e+06	569750	737705	857267	456679	885751	643297		879032	391005	607902	1.05166e+06	803270	640380	348070	725361	621886	1.09125e+06
306	isovalerylcarnitine (C5)	Amino Acid	Leucine, Isoleucine and Valine Metabolism	34407	LC/MS Pos Early	100001393	3085	246.17	6426851	31023-24-2		HMDB00688	586710	1.19057e+06	1.10303e+06	1.40718e+06	1.15363e+06	681169	874172	1718964	732754	884151	1.68538e+06	249756	1.19223e+06	886448	145811	152347	1.5602e+06	760389	1.56146e+06	1.90953e+06	1.23614e+06	1.12e+06	643319	1.04935e+06	1.24593e+06	678388		1.72472e+06	1.049e+06	1210919	1.10825e+06	946667	165463	217791	1.89703e+06		287848
1299	itaconate	Energy	TCA Cycle	18373	LC/MS Polar	100000455	2969	129.019	811	97-65-4	C00490	HMDB02092	32097620	14657275	7822908	2.51704e+06	44919128	5887144	4.81896e+06	7975780	16358091	6.71375e+06	10659956	4173277	4.56456e+06	9138924	4.01927e+06	4429697	7.31187e+06	6385147	20084528	23014492	10913091	22802696	8860428	1.93846e+06	3.61289e+06	4649376	4.29421e+06	12946777	9779041	3.3701e+06	2.95121e+06	5148188	16605255	3413407	3705041	30832600	4.038e+06
244	kynurenate	Amino Acid	Tryptophan Metabolism	1417	LC/MS Neg	98	2224	188.035	3845	492-27-3	C01717	HMDB00715	144340	119864	145036	101809	109382	215965	44238.6	185727	68237.4	148925	87158.4	63334.8	70706.2	117683		220602	150631	173284	163983	205081	148202	179740	121611	143352	171697	128405	155466	162119	96548.2	198861	47136.3	125878	39807.8		182309	172059	124507
240	kynurenine	Amino Acid	Tryptophan Metabolism	15140	LC/MS Pos Early	100000265	2739	209.092	161166	2922-83-0	C00328	HMDB00684	1.27143e+06	1.37858e+06	974148	945844	1.77347e+06	2.91364e+06	926372	4.69278e+06	817972	2.72973e+06	2778503	794176	1.08878e+06	740329	538832	1.77006e+06	1561561	2.74195e+06	1.50617e+06	4.77919e+06	868260	1.84662e+06	1.6286e+06	1.44803e+06	2.12717e+06	1.09891e+06	1.44328e+06	2.59578e+06	2343733	2169296	1.19987e+06	2.44118e+06	847230	707301	3.55257e+06	1878796	1.05602e+06
1090	lactate	Carbohydrate	Glycolysis, Gluconeogenesis, and Pyruvate Metabolism	527	LC/MS Polar	482	1469	89.0244	612	79-33-4	C00186	HMDB00190	7060082176	5937867264	8705975296	5549755904	7494938624	8108940288	6430440448	8651622400	9573126144	6831141376	8549811712	6470960128	9281163264	6392524800	13291077632	7794153984	6674148352	11735374848	11944042496	6984485376	4411430912	6191054336	9734368256	8135773184	7124982784	5625024000	12722518016	8542981632	7551625728	9190238208	6236133376	7383297024	5767241216	9985726464	6161084928	7392558592	8279056384
401	lanthionine	Amino Acid	Methionine, Cysteine, SAM and Taurine Metabolism	42002	LC/MS Pos Early	100003892	1730	209.059	98504	3183-08-02			8049100	7.85762e+06	10089153	6498396	10561224	12280057	6018451	19646556	5.34775e+06	6909734	6.0179e+06	9040496	10459630	8133753	7243858	3.5171e+06	10377382	13171764	13668184	14990906	5.6206e+06	11053796	9720276	8841255	9550199	8700848	9767907	13421106	12693562	9233019	8927895	9789673	4396347	7622947	7861385	6065995	9290775
289	leucine	Amino Acid	Leucine, Isoleucine and Valine Metabolism	60	LC/MS Pos Early	397	2864	132.102		61-90-5			1618474880	1582425728	1340031488	1265053056	1719578112	1371694336	1733226752	1846640512	991520256	1355476736	2030444672	1380336512	942285760	881004480	1135018368	1208239872	1413001088	1595329792	1221427200	1971437312	1585137536	1428542336	1500398976	1496573312	1830059264	1429102976	1064113024	1540878720	1148851712	1508848768	1750789760	1622446848	1156623488	1147641088	1969181312	1537272576	2004189056
569	leucylhydroxyproline*	Peptide	Dipeptide Derivative	63052	LC/MS Pos Early	100021261	2753	245.15	20847829			HMDB28930	15846511	15812499	20984822	22098028	18687844	27499176	19737882	15873727	15689322	20064018	30664776	20984204	31437078	15029592	27348462	20292328	20328260	26667102	29922374	32522344	19307842	20109148	41473908	28109588	26236824	25270640	26873678	40945308	30549224	26693626	19411668	29633682	25682220	26880454	30767956	24051310	25421664
2796	lignoceroyl sphingomyelin (d18:1/24:0)	Lipid	Sphingomyelins	57330	LC/MS Pos Late	100006298	3437	815.7		60037-60-7			24242340	18752482	21452910	19427466	26909024	22325288	20296978	21531128	20722070	19736786	21295974	19012134	23309064	22474174	23840674	28962136	20378048	19909768	26349534	24579960	23764258	24717284	24012414	18237664	30389560	21830074	24546738	20660974	20190894	21787562	28000572	32200350	17261182	23124554	21649862	15514216	19380290
1394	linoleate (18:2n6)	Lipid	Long Chain Polyunsaturated Fatty Acid (n3 and n6)	1105	LC/MS Neg	180	5535	279.233	5280450	60-33-3	C01595	HMDB00673	374291968	211028384	223304928	374065088	211782416	239351200	883379584	354185600	991533184	454130528	338833216	951058176	207446112	769752128	1247058048	768744128	306658400	246087824	225248624	454499648	1328198528	357609248	422877152	250591696	291799584	313284192	349121920	927028992	754142272	337824032	254339376	320587104	2066957440	1135530880	271287872	2585528320	238996352
1396	linolenate (18:3n3 or 3n6)	Lipid	Long Chain Polyunsaturated Fatty Acid (n3 and n6)	34035	LC/MS Neg	100001337	5450	277.217	5280934		C06426	HMDB03073	25228742	12011886	14274903	19302266	13882263	13412733	63864972	19143238	81848992	36011736	19228310	81341920	14357448	55813152	120966224	51813572	17617116	15754050	10770213	26332306	112535848	20759324	30676552	12216159	15103433	16458358	20468930	75177344	46120528	19739084	13917868	20217008	198081232	84156920	14092267	256523888	12115173
1927	linoleoyl ethanolamide	Lipid	Endocannabinoid	52608	LC/MS Neg	100006726	6150	322.275	5283446	68171-52-8		HMDB12252	111904	26466.6	118905	104779	138623	49515.4	111030		238197	52790.2	72530.5	193954	63842.2	107310	158599	154974	68237.9	160331	291906	293777	322752			123971	203014		132116	121869	199047	421533	80826.7	169134	337920	328276	117682	363459	98412.1
2642	linoleoyl-arachidonoyl-glycerol (18:2/20:4) [2]*	Lipid	Diacylglycerol	54956	LC/MS Pos Late	100010923	2650	658.54				HMDB07257	1349302		1.01219e+06			633058	296290	364825	1.8804e+06			1.07253e+06	219784	572667	760061	863901	367609		226259	296229	1.12454e+06	929590		296038		809159	137369	311152	381303			210713	608106	113457		416450
1672	linoleoylcarnitine (C18:2)*	Lipid	Fatty Acid Metabolism (Acyl Carnitine, Polyunsaturated)	46223	LC/MS Pos Late	100003151	1430	424.342	6450015	36816-10-1		HMDB06469	243643	71373.5	216657	227367		234184	412283	257460	654218	414706	80793	407212	140931	596610	546615	1.79385e+06	264366	138143	162707	135212	854762	282996	146561	149340	79052.6	427344	511781	492853	218849	203524	199688	260375	925298	387518	168503	1.10839e+06	93371.1
1719	linoleoylcholine*	Lipid	Fatty Acid Metabolism (Acyl Choline)	57463	LC/MS Pos Late	100015760	1388	366.337					156738	118827	164155	57444.5	111857	147114	63024.8			272933	218546	323502	144891	383762			79273.6	351948	175937	547994		479683	986225	343184	823918	350543	247935	826057	321646	381927	434172	656825	266287	383363			212255
98	lysine	Amino Acid	Lysine Metabolism	1301	LC/MS Pos Early	407	2850	147.113	5962	56-87-1	C00047	HMDB00182	628833152	718928320	566589760	512237824	778599808	588702336	314244992	949362816	713924800	892680512	832868672	380356480	462742240	612405824	540721856	640120320	658350848	706496320	669260480	1605247104	704312320	816567232	490450656	396309120	844034752	487449568	339383840	664950976	504489024	902580992	691162944	679791552	1013672768	384594656	1108588160	1123378048	617708416
1295	malate	Energy	TCA Cycle	1303	LC/MS Polar	409	3343.1	133.014	525	6915-15-7	C00149	HMDB00156	470790560	559391424	1025157696	385698016	942874496	765092160	657381952	666089920	700960832	744144256	850759616	882560704	662254464	824340608	886594432	682387200	881813952	1260470912	828730432	711084800	320691776	396424928	653830464	599016512	682421568	595526464	675465344	669973376	703438784	569912192	785022528	866793920	1139667968	935495424	484842656	941218048	662164608
1495	maleate	Lipid	Fatty Acid, Dicarboxylate	20676	LC/MS Polar	100000707	2640	115.004	444266	110-16-7	C01384	HMDB00176	2649066	2.481e+06	3.30264e+06	2.81747e+06	2870184	2461269	2.10392e+06	2.61811e+06	2.0065e+06	2.94518e+06	3.22309e+06	2.29971e+06	2.21206e+06	3.15062e+06	2.17897e+06	3.1566e+06	3.62692e+06	4.1667e+06	2475562	3.14716e+06	1259489	2.7286e+06	2.79282e+06	2.45267e+06	3.22859e+06	3.10251e+06	2.80803e+06	2594305	3060649	2.5199e+06	3.00782e+06	2.49892e+06	3.77283e+06	2423175	2746025	2.99693e+06	2.47848e+06
1313	malonate	Lipid	Fatty Acid Synthesis	15872	LC/MS Polar	818	3447	103.004	867	141-82-2;26522-22-85-0	C00383	HMDB00691	46285544	41205880	45370044	27917038	53640272	47882540	35822080	43562392	45513732	44615092	57843564	72038368	48105692	40702628	38015620	24282796	59772884	78432928	52752272	58478536	31652838	43188156	64322040	39787040	48759860	47458924	45761088	40633652	57123528	47861024	63688180	55969928	97853680	63289988	40963092	55303196	51075956
1146	maltose	Carbohydrate	Glycogen Metabolism	15586	LC/MS Polar	913	3329.4	387.114	10991489	6363-53-7	C00208	HMDB00163	2438618	1.6512e+06	987425	952360	1.7077e+06	1.26374e+06	922067	2.30675e+06	1.12975e+06	1071548	844093	1.44382e+06	1.56142e+06	1.63152e+06	1281387	643909	1.00945e+06	1.7013e+06	1.40752e+06	1.56665e+06	827570	1.58763e+06	1.49677e+06	1.2376e+06	1.19567e+06	965143	1.53742e+06	1.29699e+06	1.95019e+06	1556263	1.2846e+06	1.1838e+06	946897	977245	971274	747950	1.72352e+06
1198	mannitol/sorbitol	Carbohydrate	Fructose, Mannose and Galactose Metabolism	46142	LC/MS Polar	100001740	2320	181.072	5780		C00794	HMDB00247	73354800	202997104	38305480	43995896	99941000	45866788	47992928	222999152	32824608	169179760	149437344	49211192	111097512	55083268	47675932	40590652	71600688	91723536	85040048	72095224	95905888	50718512	210268976	76224040	97340824	54093424	66046488	203730496	102745088	98800664	191738272	47789496	94741960	88731208	63507560	115009304	310160064
4458	mannonate*	Xenobiotics	Food Component/Plant	62864	LC/MS Polar	100003695	2736	195.051	3246006	642-99-9			8932361	5.38796e+06	6134368	4.68215e+06	6858276	8.09187e+06	5.16427e+06	7.91572e+06	6498341	8372208	5733618	10182395	5305933	4499281	8.34485e+06	7.38955e+06	6.24592e+06	6.23153e+06	7652642	8.21932e+06	3.4712e+06	10592356	8942752	5083902	5217855	11296820	7.88732e+06	6445861	8903549	8813053	7067402	5682381	12104569	6.80535e+06	6534732	13406336	8857263
1199	mannose	Carbohydrate	Fructose, Mannose and Galactose Metabolism	48153	LC/MS Polar	803	2200	225.062	18950	3458-28-4	C00159	HMDB00169	16285538	12750373	14968777	15952913	14069739	14692459	14201443	15078186	16458418	13961481	10713006	23222548	15441121	15489335	23555946	22552290	14698859	9077548	18003664	11666873	11160961	13703377	22399442	14652974	9749357	29198310	21757762	13036635	18928804	18305440	14339887	14108887	27130412	19006548	7388242	21703866	17467692
1344	margarate (17:0)	Lipid	Long Chain Saturated Fatty Acid	1121	LC/MS Neg	891	5731	269.249	10465	506-12-7		HMDB02259	12684334	10775473	14210685	19769330	8825392	13723759	32300712	13108857	24557650	16390568	12838403	23657126	9736505	26877002	36434024	26098982	15779774	11452097	10210512	12817821	35544840	13443760	16531200	14737682	12840643	13176913	20787840	31087268	25004836	12367902	13641940	16139401	49085084	37263596	17726678	49503128	10659233
371	methionine	Amino Acid	Methionine, Cysteine, SAM and Taurine Metabolism	1302	LC/MS Pos Early	415	2526	150.058	6137	63-68-3	C00073	HMDB00696	822905536	787270656	580025472	447792832	790784256	652440704	510251776	807772544	724818816	773689856	825659904	666949568	497875424	497555584	596271360	530042496	708353024	826966592	827925888	983229056	887713728	878984128	749092608	575733504	754393216	606011520	595984256	936520448	687820928	909768448	614945408	744143040	489905632	506718304	1121419392	956637184	744704768
375	methionine sulfone	Amino Acid	Methionine, Cysteine, SAM and Taurine Metabolism	44878	LC/MS Pos Early	100004635	1250	182.048	69961	820-10-0			1.23533e+06	1451517	1155230	917998	1.56262e+06	1.45015e+06	1.29949e+06	1.27803e+06	965328	1.69527e+06	1.57672e+06	1.73737e+06	1.45217e+06	939813	1.11506e+06	1.05352e+06	1.15953e+06	1.73163e+06	1.5587e+06	2.08714e+06	1.20766e+06	1.41788e+06	1.95682e+06	1.69254e+06	1.30102e+06	1.07203e+06	981727	1.98251e+06	1.564e+06	1.58009e+06	1.39768e+06	1.48062e+06	1.7522e+06	1.55306e+06	1.56281e+06	2.03968e+06	1.18404e+06
376	methionine sulfoxide	Amino Acid	Methionine, Cysteine, SAM and Taurine Metabolism	18374	LC/MS Pos Early	100000039	1272	166.053	158980	3226-65-1	C02989	HMDB02005	31427052	27982948	26239796	19563688	38693752	27867246	20875056	26382712	18286692	28074140	29410540	19010826	21420776	8949305	20490638	8778226	31195898	34307340	30983554	40490644	18609374	37397196	27068652	28777984	35892108	27261444	17071728	27530156	28344186	35320148	21174602	22513378	10949409	19636106	38310104	24636046	31961860
4573	methyl glucopyranoside (alpha + beta)	Xenobiotics	Food Component/Plant	46144	LC/MS Neg	100005864	1070	193.072					90873.4	177839	141695	148179	115182		162451	97651.1	100327	109795	131719	82055.5	143896	146720	131271	42724.7	108964	109124	120421	168578	133749	151929	139864	87221.6	135876	103401	193840	109097	160925	147997	171305	178495	75782.1	129417	184323	124330	140156
4125	methyl-4-hydroxybenzoate sulfate	Xenobiotics	Benzoate Metabolism	48429	LC/MS Neg	100006116	2873	230.997					82124.3	44906.2	152760	51184.5	91188.6	132776		235332		101803	185897		79390.4				161565	161314	170178	300461		89398.6	133052	71536.4	192508	55030.7	50696.6	79089.6	108982	232777	29606.1	74846.2		22945.7	181881		99276.4
1598	methylmalonate (MMA)	Lipid	Fatty Acid Metabolism (also BCAA Metabolism)	1496	LC/MS Polar	418	3078.4	117.019	487	516-05-2	C02170	HMDB00202	43656748	197943008	91804176	65650912	114882408	802596736	58585200	471891872	47243492	337361600	129408496	90998168	682252416	71454848	135167344	46042632	87324288	300127808	69668272	357655808	71508560	130542800	173345808	53592480	229895152	193967648	115670136	60778128	138405712	217867968	63918436	393022208	79842864	122719904	501102720	59540828	45782144
3896	methylphosphate	Nucleotide	Purine and Pyrimidine Metabolism	37070	LC/MS Pos Early	100001805	544	113	13130	7023-27-0		HMDB61711	1.37813e+06	579301	1.83089e+06	1.11971e+06	558912	894424	936270	189022	442433	1.53214e+06	1.63802e+06	801274	1.31637e+06	1.21242e+06	202385	522717	1117182	2.01975e+06	1.06683e+06	975103	899760	941202	2.06574e+06	1.7277e+06	1.24255e+06	820033	1.00597e+06	1.78133e+06	928431	1.02518e+06	1.83449e+06	1.34766e+06	2.11303e+06	736244	1.07623e+06	715467	1.26686e+06
348	methylsuccinate	Amino Acid	Leucine, Isoleucine and Valine Metabolism	15745	LC/MS Polar	2051	2800	131.035	10349	498-21-5		HMDB01844	12166463	10027579	5803372	8410832	11083619	13265109	8969909	14713458	10472711	7888478	11527073	16765749	11518689	8.17944e+06	8330374	8.3489e+06	22368498	21187902	33328296	9867896	7.99359e+06	11562149	13299092	10176821	17003010	32657226	9474431	15561106	9394408	4758175	12434336	11316062	12749297	6.78395e+06	6.16922e+06	12402461	7074409
1945	myo-inositol	Lipid	Inositol Metabolism	1124	LC/MS Polar	363	3506.3	225.062	892	87-89-8	C00137	HMDB00211	269923776	171198272	201435920	96323576	174123184	208649376	197300944	304067424	258183760	226176496	235068720	206731856	198919104	211029776	288995104	196560480	164885024	196493968	230319008	197436048	141519552	241188368	324195040	194917920	183172320	159682720	251737792	247756480	282153376	222199040	231869344	205670768	237299040	241592352	176073744	274579680	253405936
1341	myristate (14:0)	Lipid	Long Chain Saturated Fatty Acid	1365	LC/MS Neg	519	5440	227.202	11005	544-63-8	C06424	HMDB00806	31303940	29494490	31921400	45158456	29444404	25257678	57962004	38689068	55503620	42138440	31835062	49643476	32769232	53668000	73691112	50500968	32250252	36073684	26989704	33535730	79248960	29543952	42911084	29957564	33754836	25008868	36994224	62299728	63301332	34617972	33487920	37739804	81548488	62320384	40707780	114373704	30432484
1354	myristoleate (14:1n5)	Lipid	Long Chain Monounsaturated Fatty Acid	32418	LC/MS Neg	100001198	5346.9	225.186	5281119	544-64-9	C08322	HMDB02000	2.2628e+06	3.74357e+06	2.85926e+06	4.95546e+06	5644207	1.85384e+06	14776246	4403100	22985940	8412947	2.99216e+06	17908012	4695695	19569962	30590312	13158305	2.62521e+06	5.59623e+06	2.43725e+06	2.66366e+06	27285942	2.15246e+06	12690141	2.30213e+06	4.15283e+06	2.50739e+06	5.10474e+06	18772618	8101042	2.66201e+06	3.75198e+06	4092588	27041188	13425762	3.90207e+06	46042808	2.68635e+06
1665	myristoleoylcarnitine (C14:1)*	Lipid	Fatty Acid Metabolism (Acyl Carnitine, Monounsaturated)	48182	LC/MS Pos Late	100006051	1316	370.295	90659872	889848-55-9				89391.6		183093		132759	299280		244452	320472	55882.7	127185	132186	291072		1.06648e+06	163928	111880	100688	123737	544721		144615	93628.3	90562.3	187677	354106	401372				162269	599036	174935	250219	170336	119755
2786	myristoyl dihydrosphingomyelin (d18:0/14:0)*	Lipid	Dihydrosphingomyelins	57365	LC/MS Pos Late	100009038	2060	677.559				HMDB12085		98207.5	66336.6	76275.3		121849		123384	139379	93605.8	58331.2	124874	111939		148993		94383.3	129342		184111			172218	201933	217187					120106	94382.4	196685			105176		75103.7
129	N,N,N-trimethyl-5-aminovalerate	Amino Acid	Lysine Metabolism	57687	LC/MS Pos Early	100015962	2186	160.133					17736398	6.67523e+06	6.03013e+06	7410014	11572565	6.269e+06	3.31556e+06	8986509	6.70044e+06	8645912	8909783	9518476	8675688	6.90081e+06	11957249	7186163	12562536	6904465	15683354	8700746	9122365	8880075	12446487	5.97797e+06	10712030	6.61864e+06	7850988	10280394	5629689	8445493	6491269	8.05497e+06	5577425	7096205	13306334	5.11444e+06	7.78163e+06
447	N,N,N-trimethyl-alanylproline betaine (TMAP)	Amino Acid	Urea cycle; Arginine and Proline Metabolism	62947	LC/MS Pos Early	100020217	2470	229.155					97399712	54736676	90292248	64996196	65609388	103411776	55841128	126758000	92203208	77407376	45273860	77394272	69298472	90414520	52318124	125200248	53864440	72713304	83070176	85434464	91996808	99078976	92423640	69699024	92250888	56798104	107341264	87259976	89867992	79554288	89465000	79229432	109160296	73613304	90521360	105705432	63184580
32	N,N-dimethylalanine	Amino Acid	Alanine and Aspartate Metabolism	63151	LC/MS Pos Early	100020371	1370	118.086	5488191	2812-31-9			78167296	74479120	89210176	46408728	55122160	106401432	62270144	104502168	86429160	87430168	46227084	70799376	78355984	79127800	96447048	66423052	43021236	80323088	85700216	83296664	77160472	78853320	113322312	53807404	61736108	67957288	108884912	78305056	109063672	52526584	61005276	56078696	65033432	67554416	75400176	91690144	63904972
3935	N1-Methyl-2-pyridone-5-carboxamide	Cofactors and Vitamins	Nicotinate and Nicotinamide Metabolism	40469	LC/MS Neg	100001468	1668	151.051	69698	701-44-0	C05842	HMDB04193	198068	78874.1	127171	105812	61494.5	83246.2	83270.5	476774	291922	89810.6	116676	185853	119815	284294	232277	182554	126805		131414	82797.8	150083	282244	98119.4	150827	180111	174241	100249	192280	102629	189220	140299	111150	81045.1	94885.8	200066	116486	82176.8
3774	1-methyladenosine	Nucleotide	Purine Metabolism, Adenine containing	15650	LC/MS Pos Early	1242	2120	282.12	27476	15763-06-1	C02494	HMDB03331			172759				100335		206423			144180			120068		84860.2	78402.4	151307	105558	194031		165228	164984			102308	102015			109430	78817.1	208646	142497		209973	150393
3750	N1-methylinosine	Nucleotide	Purine Metabolism, (Hypo)Xanthine/Inosine containing	48351	LC/MS Pos Early	100001409	1430	283.104	65095	20245-33-4		HMDB02721	1.45335e+06	1.03556e+06	995702	1192959	729246	1.41351e+06	1.37917e+06	1237778	1.16838e+06	1.45763e+06	895020	1.56317e+06	1.28723e+06	1.04019e+06	1.10821e+06	1.59546e+06	1.11131e+06	1583244	877202	945782	1.12681e+06	1.37978e+06	1.50022e+06	688200	1.67052e+06	1.26956e+06	1.34273e+06	1.36349e+06	1.17791e+06	1.07851e+06	1251769	1441905	2.52759e+06	835225	901882	1.98179e+06	1.21896e+06
3812	N2,N2-dimethylguanosine	Nucleotide	Purine Metabolism, Guanine containing	35137	LC/MS Pos Early	100001412	2210	312.13	92919	2140-67-2		HMDB04824	735987	805416	877073	901322	823672	1.20754e+06	870659	1.25355e+06	817348	1.09744e+06	775731	1.18642e+06	1.12158e+06	691999	888079	1.21971e+06	726551	1.4993e+06	948146	873804	1.11308e+06	829811	1.52221e+06	843954	1.00596e+06	714239	955246	1.16492e+06	985307	923644	778395	1.02902e+06	1.55607e+06	854914	729457	1.92407e+06	799623
438	N2,N5-diacetylornithine	Amino Acid	Urea cycle; Arginine and Proline Metabolism	43591	LC/MS Neg	100004575	1367	215.104	65977	39825-23-5			399605	455843	1.03659e+06	526094	848435	1.13648e+06	633783	920834	918070	1.04875e+06	622780	495166	863320	630917	633877	665407	509241	1.02016e+06	746593	1.05069e+06	717465	628593	1.13205e+06	637206	1.47004e+06	688278	1.08686e+06	1.31145e+06	950291	789861	789987	831545	509784	681094	1.13254e+06	776009	566428
104	N2,N6-diacetyllysine	Amino Acid	Lysine Metabolism	48455	LC/MS Neg	100006124	1604	229.119	91827	499-86-5			3.95952e+06	5125134	6.61825e+06	4464555	4.05097e+06	11781954	5477298	16904734	6974578	13381769	4.70718e+06	4.90811e+06	7226993	5.29094e+06	4857105	8362391	4.09982e+06	10488348	7882986	14463440	6814467	8505149	10993766	6022168	10878078	6938993	10520729	10218217	10547119	8.18569e+06	8200036	8438787	6211932	5495227	12637168	14719131	5.46258e+06
99	N2-acetyllysine	Amino Acid	Lysine Metabolism	36751	LC/MS Polar	100001721	3372.6	187.109	92907	1946-82-3	C12989	HMDB00446	1.08113e+06	1198152	1.01562e+06	795319	909444	1983259	697760	2.2932e+06	891663	1.45077e+06	674097	1.18401e+06	1.09562e+06	1.1306e+06	826950	1.19967e+06	767614	1.64501e+06	1948668	2.54448e+06	1097328	1.83608e+06	1.70033e+06	869962	2.24372e+06	1.23565e+06	2.00716e+06	1.24654e+06	1947237	1.31947e+06	1.40136e+06	1.31229e+06	1.64071e+06	1.09323e+06	1.95984e+06	2186204	811959
3872	N4-acetylcytidine	Nucleotide	Pyrimidine Metabolism, Cytidine containing	35130	LC/MS Pos Early	100001413	1580	286.103	107461	3768-18-1		HMDB05923	238597	187774	323621	312844	286571	424919	236048	370530	308342	240513	232332	342805	298356	246527	307354	567904	197751	380064	289097	242232	275280	225293	309732	231277	245947	269098	261580	286789	156309	216042		288137	483383	226782	285168	507936	177313
109	N6,N6,N6-trimethyllysine	Amino Acid	Lysine Metabolism	1498	LC/MS Pos Early	189	2825	189.16	440120	23284-33-5	C03793	HMDB01325	157312688	139876992	176980032	151085568	172174400	182105632	150685568	217104464	150107264	188312784	156965888	164955568	167608752	165113680	156457712	147679216	123624792	180984208	191812848	232265936	187895056	180294912	192829536	139680736	198594432	133666872	170369696	197986976	193599920	182160544	186357936	185220576	199919040	162122224	210051840	250879104	191759792
108	N6,N6-dimethyllysine	Amino Acid	Lysine Metabolism	62862	LC/MS Pos Early	100020417	2831	175.144	193344	2259-86-1	C05545	HMDB13287	116892440	78207104	94794608	84187496	86705960	100814184	162462144	89483848	81129800	107226128	160275584	90083128	90716536	55820472	76731112	63504408	59722240	94525416	95708272	110633008	108964624	81602024	104444048	114496472	105624696	71159256	94231896	93603008	107542616	108183744	106967512	109306296	110974608	77867280	108522824	121456568	110392888
100	N6-acetyllysine	Amino Acid	Lysine Metabolism	36752	LC/MS Polar	100001734	2612.6	187.109	92832	692-04-6	C02727	HMDB00206	13707700	10860412	7639517	7.35041e+06	10569978	14855121	11068713	15760728	11037033	17207856	12147199	10061772	11786577	9259097	9221972	10343269	9551630	16286702	15026870	30664572	9780266	12200607	12351730	9289744	20393854	10639881	13823093	11787751	12768902	17435704	15703812	14820069	17742598	7.79303e+06	21694610	23945080	10121801
3785	N6-carbamoylthreonyladenosine	Nucleotide	Purine Metabolism, Adenine containing	35157	LC/MS Neg	100001415	2164	411.127	161466	24719-82-2		HMDB41623	139291	166295	165283	219356	162221	353838	219072	260059	181702	233987	201566	234298	253535	164585	230843	226606	178050	319351	220310	240620	245800	172570	365516	221204	221766	157378	246032	311393	242898	208197	199352	220732	266970	189047	238433	395172	195372
106	N6-carboxyethyllysine	Amino Acid	Lysine Metabolism	37458	LC/MS Pos Early	100001769	2695	219.134		5746-03-02			5.7237e+06	6.33096e+06	6.04456e+06	7.09364e+06	6590446	7.62574e+06	6861493	8831275	4.72012e+06	5.6698e+06	6039194	8996927	9258186	4426208	8.32077e+06	2522056	5.49844e+06	9159730	10032287	7.46662e+06	8711896	6.38398e+06	11634727	7715173	9547885	5088009	10515788	9398562	8505458	5.01843e+06	9270001	9224516	4.55552e+06	9603803	8480295	7187518	9406484
1279	N6-carboxymethyllysine	Carbohydrate	Advanced Glycation End-product	36713	LC/MS Pos Early	100001768	2500	205.118	123800	5746-04-03			610573	689734	579379	716638	580079	375384	723966	961823	385653	922236	643273	1.24755e+06	1.00799e+06	305865	1115925	231110	654359	987990	806841	764103	726122	758987	988156	849550	848194		880101	1.02097e+06	837673	623917	991705	994176	703724	1.18368e+06		846624	827170
107	N6-methyllysine	Amino Acid	Lysine Metabolism	62860	LC/MS Pos Early	100003415	2831	161.129	164795	1188-07-4	C02728	HMDB02038	73907544	50535568	63202244	50615288	45083996	54167244	164990736	36965404	53470096	57745476	153426224	64148916	58753664	34105488	46240924	24019682	33017184	46869220	56450888	54414368	93112832	34085120	56252492	95648384	49387736	31296066	54653016	61525024	66932960	69452120	64721804	63912180	60708848	54373708	58653992	62109024	67940672
3795	N6-succinyladenosine	Nucleotide	Purine Metabolism, Adenine containing	48130	LC/MS Neg	100001664	940	382.1	165243	4542-23-8		HMDB00912	145945	184403	180930	149658	181216	286964	205337	264321	255507	285066	230690	253029	300272	241920	335123	366150	203626	314567	227981	271178	209929	258440	351215	246415	248423	197228	225338	226089	340991	273280	246708	234161	449282	233248	299016	453884	249696
71	N-acetyl-3-methylhistidine*	Amino Acid	Histidine Metabolism	43256	LC/MS Neg	100002204	1360	210.088	193270	37841-04-6					49702.2	37390		62599.3	25695.6	59546.1	32166.5	68120.7			37005.5	83661.2		67068.2		51337.6		54362.2	36104.9		63860.5	32685.3	70303	25876.1	51360.2	92331.1	53404.5	23316.9	45209.1				52855.3	94848.1
30	N-acetylalanine	Amino Acid	Alanine and Aspartate Metabolism	1585	LC/MS Polar	1110	1564.8	130.051	88064	97-69-8	C02847	HMDB00766	18431102	11225545	15225833	12259259	18550730	17901852	13359393	17049100	9560707	16887016	21922014	13708740	15108568	9812497	13246346	8769386	15283879	24473416	19919482	21345092	11549569	19741452	16289394	13676988	22691264	21513096	16088805	14997002	16500917	22552012	17022510	13480020	11481125	15612065	19420816	13411841	19551148
430	N-acetylarginine	Amino Acid	Urea cycle; Arginine and Proline Metabolism	33953	LC/MS Pos Early	100001266	2245	217.13	67427	155-84-0	C02562	HMDB04620	4.59266e+06	5554860	5.40855e+06	5.53055e+06	6.33668e+06	6206392	5.92235e+06	7.08057e+06	6.28254e+06	8057367	7.52503e+06	6.86623e+06	6.28485e+06	6.16689e+06	5217168	5007699	5.3158e+06	10468184	7546028	8.25289e+06	7.16692e+06	10576601	8515588	6349613	10550152	4.50285e+06	9221484	6.17873e+06	7099064	8.16949e+06	9787372	7849138	5979879	7.96202e+06	9711322	8.33875e+06	7.92343e+06
40	N-acetylasparagine	Amino Acid	Alanine and Aspartate Metabolism	33942	LC/MS Polar	100001257	2250	173.057	99715	4033-40-3		HMDB06028	3.94276e+06	2.52298e+06	3522901	2.72842e+06	4.25632e+06	4.68071e+06	1598546	4.28202e+06	1.64571e+06	2.88907e+06	6.46257e+06	2.02548e+06	4.13116e+06	1.26556e+06	2.538e+06	1.39904e+06	4.75385e+06	6.81818e+06	4.74961e+06	4837581	1.84852e+06	5819918	3.8416e+06	4.12203e+06	6.44197e+06	4.13832e+06	3.34232e+06	3681985	6.24648e+06	5887324	5399525	3215959	1966951	3.33618e+06	4683603	1.69021e+06	5123032
36	N-acetylaspartate (NAA)	Amino Acid	Alanine and Aspartate Metabolism	22185	LC/MS Polar	100000787	3143	174.041	65065	997-55-7;997-55-7	C01042	HMDB00812	29774134	23238154	22410724	13132545	30074190	23848354	16415208	21033332	21308184	21684302	25127838	36579716	24507730	16584327	21145338	21150086	19123542	35056652	27729486	18439300	12460480	24547568	32378078	25534262	34401604	19427820	27581934	21021448	32519912	26165438	36223476	23762046	46348584	26989528	15020262	32387664	24565602
3858	N-acetyl-beta-alanine	Nucleotide	Pyrimidine Metabolism, Uracil containing	37432	LC/MS Neg	100002102	773	130.051	76406	3025-95-4	C01073		3.7199e+06	2973763	4.32389e+06	4.48936e+06	3.41651e+06	4961228	3.22838e+06	4687553	2.66176e+06	2.47455e+06	3.31906e+06	2161602	4.46752e+06	2.598e+06	5053635	2991843	2.9707e+06	5161596	4.11586e+06	5.19643e+06	4200020	2967378	5.47386e+06	3.51039e+06	4.71165e+06	3618910	5.22679e+06	5.38551e+06	4318419	3.55384e+06	4038261	4408667	2857613	4.13125e+06	3.75101e+06	4183242	3.746e+06
81	N-acetylcarnosine	Amino Acid	Histidine Metabolism	43488	LC/MS Neg	100004046	1235	267.11	9903482	56353-15-2		HMDB12881	9410561	14875720	15262538	12495508	18294086	34764852	11379526	28921940	14823316	15808316	17299578	15822751	31146982	12505076	18041014	31146112	12577617	25142242	23774758	25935014	21725856	16280549	29790386	16740736	15318540	14964882	19879962	22381160	21265144	27456238	18123916	14920873	28607206	15257835	16482510	26336158	12576612
434	N-acetylcitrulline	Amino Acid	Urea cycle; Arginine and Proline Metabolism	48434	LC/MS Neg	100001577	940	216.099	656979	33965-42-3	C15532	HMDB00856	31226.9	144220	49641.7		109370	64250	49882.6	560239	34422.5	326308	147075	86918.9	149874		47862.1	92043	81708	176122	145832	115612	110574	89836.9	425297	76204.5	90531.6	79636.2	85471.5	482719	182325	250489	389126	60727.9	339621	190477	91313.8	78056.9	286822
1277	N-acetylglucosamine/N-acetylgalactosamine	Carbohydrate	Aminosugar Metabolism	46539	LC/MS Pos Early	100006435	715	222.097	24139			HMDB00215	9900507	8736895	10796678	7.97092e+06	11885764	8917747	14045767	10950983	10264558	8445212	10313689	17953696	9137025	19763948	7.54089e+06	13194925	14417039	11197918	13361178	16862566	11178683	14903654	13675883	12515663	9217984	6.93046e+06	11058106	10917763	12210275	12541301	8938949	13766975	13942975	14642664	7.60813e+06	14393399	15809166
1274	N-acetylglucosaminylasparagine	Carbohydrate	Aminosugar Metabolism	48149	LC/MS Pos Early	1215	1212	336.14	123826	2776-93-4	C04540	HMDB00489	1.02413e+06	792617	990260	768974	816020	737685	818028	1.35324e+06	1.04753e+06	932658	1.15102e+06	1.23117e+06	947743	1.2043e+06	1.02052e+06	920353	709781	880567	1.11198e+06	992987	1.08001e+06	907761	1.69567e+06	1.1541e+06	1.1054e+06	627523	1.01186e+06	1.27722e+06	1.12532e+06	1020150	692001	894969	1.11149e+06	1.02247e+06	919686	1.09713e+06	1.00047e+06
45	N-acetylglutamate	Amino Acid	Glutamate Metabolism	15720	LC/MS Polar	100000282	3106	188.056	70914	5817-08-03	C00624	HMDB01138	2.8457e+06	1.7076e+06	2.2746e+06	1.52974e+06	2.44121e+06	2.56165e+06	1.3489e+06	2460466	1.20445e+06	1.60305e+06	2.39947e+06	1.43587e+06	2.12712e+06	1.17323e+06	2.23505e+06	1.39176e+06	2.45283e+06	4.1126e+06	2.77162e+06	2.6668e+06	1.22982e+06	2.85575e+06	2.36668e+06	1.66006e+06	3287164	1.49301e+06	1.83296e+06	3266427	2.72515e+06	2.42018e+06	2.78802e+06	1.8116e+06	1554894	2026033	2.38077e+06	1.56301e+06	2.45564e+06
46	N-acetylglutamine	Amino Acid	Glutamate Metabolism	33943	LC/MS Polar	100001253	2140	187.072	182230	2490-97-3	C02716	HMDB06029	11076673	6579888	10859201	10006187	13228566	11972539	7.80803e+06	10337344	8834070	10665915	12517164	15231351	12873204	8434045	10029317	8.29779e+06	14001969	11210157	16551936	9667658	8.27062e+06	14869798	13831784	12088432	17280366	15007592	11447193	14379557	13366801	13049993	10960396	8313804	12445776	13784799	9728395	9279893	14658619
2	N-acetylglycine	Amino Acid	Glycine, Serine and Threonine Metabolism	27710	LC/MS Polar	100001006	1780	116.035	10972	543-24-8		HMDB00532	20531068	12592600	10344678	8192635	13062823	17580232	9018669	18754262	6196043	14587006	18719050	6415472	16700452	8983653	9213518	8475379	19338404	16732635	20660794	19549268	10521742	18377896	21960048	12417357	18780736	19843752	10290544	15395587	19181348	21021268	26982300	12344662	8933516	17594802	15835665	10419944	27207494
94	N-acetylhistamine	Amino Acid	Histidine Metabolism	48679	LC/MS Pos Early	100006123	2287	154.097	69602	673-49-4	C05135	HMDB13253	3608479	2.97356e+06	3.21035e+06	2869728	3.05012e+06	2.83477e+06	4.1456e+06	4.13016e+06	2.45536e+06	5.49095e+06	2986481	7.82432e+06	1.52237e+06	1.92922e+06	1.85472e+06	2.23144e+06	2432663	2912614	2.79809e+06	3.62247e+06	2.60748e+06	2100199	4.37835e+06	2.73372e+06	3.27514e+06	2.14516e+06	3.59288e+06	3.31195e+06	3.63157e+06	3.42277e+06	3.68914e+06	2421868	2.71283e+06	2.29019e+06	3727985	4.0255e+06	2.88384e+06
70	N-acetylhistidine	Amino Acid	Histidine Metabolism	33946	LC/MS Neg	100001293	900	196.073	75619	39145-52-3	C02997	HMDB32055	584573	357658	470497	507861	494477	596644	370909	648075	257495	415125	528193	309960	534466	298482	351364	240145	490863	578832	428281	643532	432540	537651	627100	426655	700866	484513	526253	717513	576601	727192	576465	357906	275135	381152	717867	519462	589525
331	N-acetylisoleucine	Amino Acid	Leucine, Isoleucine and Valine Metabolism	33967	LC/MS Neg	100001276	2325	172.098	306109	3077-46-1		HMDB61684	1.59408e+06	1.02039e+06	1330551	1065831	1.83909e+06	1254472	841003	2.05073e+06	441549	820679	2.57514e+06	668613	1291657	248522	642265	594927	1.48254e+06	2.18135e+06	946322	1.3487e+06	581876	1.7097e+06	1.03714e+06	1.15373e+06	1.91524e+06	1.29628e+06	1.05407e+06	1.7688e+06	1.24588e+06	2.46199e+06	790982	614165	486129	800543	2.2262e+06	803732	1.85737e+06
469	N-acetyl-isoputreanine	Amino Acid	Polyamine Metabolism	62309	LC/MS Pos Early	100020487	2305	203.139	131802901				68768296	34351692	30328496	40287408	40677096	115295544	43604820	106634480	27623476	58024468	36092660	83153816	95288384	20902040	59416132	19521744	50172392	107125104	72415544	64779348	47532116	32377042	122302872	43183184	64289100	51957180	116249800	77167264	74812904	29038378	87462056	81656568	38755360	145224240	51341768	109293696	52282696
242	N-acetylkynurenine (2)	Amino Acid	Tryptophan Metabolism	48757	LC/MS Neg	100006378	2378	249.088					543372	377840	645833	481259	700813	1.96687e+06	252589	2.1683e+06	319478	929008	705008	372994	607362	346702	241289	992612	605853	1400495	809800	1.5685e+06	298400	736464	1001181	598895	917070	533867	877028	1.73055e+06	1.04301e+06	1302794	751308	990016	226766	315398	1.62703e+06	622380	490154
290	N-acetylleucine	Amino Acid	Leucine, Isoleucine and Valine Metabolism	1587	LC/MS Neg	1082	2400	172.098	70912	1188-21-2	C02710	HMDB11756	1.81603e+06	1.03129e+06	1.73307e+06	1.29961e+06	2.18267e+06	1.24569e+06	988228	1.97269e+06	564891	717600	3254573	685401	1.28186e+06	445377	927395	538688	1.79941e+06	2334571	1.21525e+06	1.51109e+06	723385	1.67163e+06	1165432	1.238e+06	2.05742e+06	1.47261e+06	1.03919e+06	1.63092e+06	1.32714e+06	2.65684e+06	1.01141e+06	819778	401022	1.07384e+06	2.15222e+06	792113	2.21448e+06
372	N-acetylmethionine	Amino Acid	Methionine, Cysteine, SAM and Taurine Metabolism	1589	LC/MS Neg	1083	1787	190.054	448580	65-82-7	C02712	HMDB11745	1.10894e+06	980724	1.59564e+06	940305	1.75122e+06	1.16931e+06	836313	1.31107e+06	743149	942504	2.45516e+06	677108	1347651	836423	1.36233e+06	849918	1.52382e+06	2.13449e+06	1.62188e+06	1.46022e+06	748789	1386605	1.26179e+06	1.16606e+06	1483147	1676100	1.43879e+06	1.6664e+06	1.33944e+06	2.31107e+06	993022	940233	619620	1.25956e+06	1.6574e+06	849115	1.85614e+06
377	N-acetylmethionine sulfoxide	Amino Acid	Methionine, Cysteine, SAM and Taurine Metabolism	45428	LC/MS Pos Early	100005463	880	208.064	193368	108646-71-5			1.16316e+06	579565	898815	330983	1354196	1337724	319544	881744		614383	1.65473e+06	458810	1.14459e+06	92075.7	294154		1076953	2.23358e+06	900348	733622	103510	1.43262e+06	915912	900935	1.20289e+06	1.0421e+06	688629	976651	1.71945e+06	1369671	501931	764765	428456	601980	396765	329735	851554
1263	N-acetylneuraminate	Carbohydrate	Aminosugar Metabolism	32377	LC/MS Polar	1162	3072.6	308.099	439197	131-48-6	C00270	HMDB00230	5784427	3.83609e+06	3.60282e+06	2.3958e+06	4373759	5.70245e+06	4517304	5367261	3.85709e+06	4.6091e+06	3.40933e+06	5505591	4.11019e+06	4849141	3.89759e+06	4425709	2.48801e+06	3928773	5.4986e+06	4.75299e+06	3.2416e+06	5.94445e+06	5.08422e+06	3.30012e+06	3.95236e+06	5119564	4419346	3.96355e+06	5943180	5.45309e+06	4.03326e+06	4795647	6.42199e+06	4.11454e+06	4.084e+06	5946628	4.51235e+06
131	N-acetylphenylalanine	Amino Acid	Phenylalanine Metabolism	33950	LC/MS Neg	100001256	2597	206.082	74839	2018-61-3	C03519	HMDB00512	4.81912e+06	2.44203e+06	3.58328e+06	3.48316e+06	4694527	4.14545e+06	2.28485e+06	5.67881e+06	1891464	2.2593e+06	6311330	2.48461e+06	4535222	1.9091e+06	3.45596e+06	2254865	5.51277e+06	4666116	3.83473e+06	3.54019e+06	1.81767e+06	4.30027e+06	3.8663e+06	3.49691e+06	4.41178e+06	3.04879e+06	3.51233e+06	5378736	3254998	6.36163e+06	2499682	2.47628e+06	1.70942e+06	2.48984e+06	4664999	2.61692e+06	4989672
465	N-acetylputrescine	Amino Acid	Polyamine Metabolism	37496	LC/MS Pos Early	192	2230	131.118	122356	18233-70-0	C02714	HMDB02064	3838090	5398823	6.69103e+06	4907165	3.98644e+06	4.15565e+06	5449489	1.85219e+06	4.00415e+06	4492093	5.4117e+06	5248474	5799238	2.76595e+06	7041841	3270671	3490721	4994778	5576041	7.49388e+06	6.4282e+06	5.95306e+06	6376373	4758677	6.58409e+06	5458639	5381085	3.78319e+06	5331076	3.28323e+06	6.03398e+06	4.7455e+06	6465094	3.44598e+06	4.86035e+06	4.36827e+06	5.29596e+06
4608	N-acetylpyrraline	Xenobiotics	Food Component/Plant	48438	LC/MS Neg	100006120	2545	295.13					754730	441259	892212	389630	772946	1.32858e+06	98566.2	1.21125e+06	34944.1	592656	845595	130122	528164	47755.2	170654		908556	1.05294e+06	923403	1.51099e+06	190353	978833	515827	549799	909328	792595	390524	627016	715936	901609	546312	483612	26552.7	175671	1.20899e+06	70163.6	753270
10	N-acetylserine	Amino Acid	Glycine, Serine and Threonine Metabolism	37076	LC/MS Polar	100001851	2000	146.046	65249	97-14-3		HMDB02931	47044472	47446468	36592180	25669752	62787712	35032096	39581876	61229884	28642338	47959100	51702568	36049764	48240168	25940500	45098752	23208198	34152948	67191248	62682104	43098856	38910644	59725736	62143540	38386444	47448624	51648424	47082660	43737804	65125412	73602736	74557312	32447808	44944156	64315192	42129216	50393724	68555208
408	N-acetyltaurine	Amino Acid	Methionine, Cysteine, SAM and Taurine Metabolism	48187	LC/MS Neg	100005466	800	166.018	159864				7.73739e+06	5.8631e+06	9085227	7.89144e+06	7.2056e+06	8070772	6.78053e+06	10052259	9679161	7.51453e+06	6616152	9709443	6711496	10708065	13479729	12448053	6.59572e+06	5563215	10254408	8626477	7200703	6.09695e+06	11779980	5.38964e+06	6.1096e+06	6.2906e+06	5818240	21545960	10477469	7.99029e+06	5.72254e+06	8.1282e+06	8610821	7.24956e+06	10632564	12624554	8753373
17	N-acetylthreonine	Amino Acid	Glycine, Serine and Threonine Metabolism	33939	LC/MS Neg	100001274	821.6	160.061	152204	17093-74-2		HMDB62557	29928654	21378504	16356636	17071194	33985364	28132616	15884885	35042208	10709836	22359558	25701622	15457416	23999282	9737697	19222956	9666507	26983228	35030692	29789958	24523972	18277488	21702646	35825552	25383790	34592616	20749238	25661392	32731638	36561500	27524720	37340496	14760484	16212887	22568286	28691798	18229934	36452748
230	N-acetyltryptophan	Amino Acid	Tryptophan Metabolism	33959	LC/MS Neg	100001254	2630	245.093	700653	1218-34-4	C03137	HMDB13713	1669548	1.24251e+06	1.41829e+06	1.75619e+06	1.51285e+06	1.91154e+06	1.35258e+06	1.91942e+06	1.41304e+06	1.33046e+06	1.75991e+06	1.27695e+06	1.5454e+06	1.44452e+06	1.21674e+06	1.68505e+06	1618658	1.79282e+06	1.26481e+06	1784157	1321864	1.40153e+06	1.82234e+06	1.39705e+06	1866963	989009	1.8304e+06	2.99114e+06	1.69489e+06	2523148	1.27772e+06	1.73797e+06	688550	1.12489e+06	2.42831e+06	1.21898e+06	1.59676e+06
153	N-acetyltyrosine	Amino Acid	Tyrosine Metabolism	32390	LC/MS Neg	100001104	1680	222.077	68310	537-55-3		HMDB00866	699769	291543	442431	460929	577315	514602	301024	493111	327112	468090	501390	418841	777708	488250	824151	336497	530721	450535	344959	427260	332855	452804	470717	423725	503885	248669	484144	754356	456808	515948	236300	276790	310238	389359	360179	363153	619643
355	N-acetylvaline	Amino Acid	Leucine, Isoleucine and Valine Metabolism	1591	LC/MS Neg	1084	1704	158.082	66789	96-81-1		HMDB11757	368218	268628	316847	371617	461157	276462	306688	549669	175710	275310	568710	205708	360254	177753	289881	190702	432771	505370	351222	377872	251404	370225	370527	324547	462440	350509	303805	522858	313914	650441	283604	232224	148666	297331	502436	267292	602420
436	N-delta-acetylornithine	Amino Acid	Urea cycle; Arginine and Proline Metabolism	43249	LC/MS Neg	100004523	858	173.093	9920500				18643516	21427764	23890922	15754531	23661174	22551128	24861170	17578086	24585466	25405822	18306606	16627913	18886364	16770022	21589068	15145889	18284320	23031146	18232998	29486440	22479598	21976032	25064788	17012604	29081494	18062460	27469532	24637678	23195006	26831572	23207176	26895834	17260136	18874164	32179960	23107248	18601606
246	N-formylanthranilic acid	Amino Acid	Tryptophan Metabolism	43549	LC/MS Polar	100004561	900	164.035	101399	3342-77-6	C05653	HMDB04089	2.54244e+06	1.31658e+06	2.63563e+06	1620423	4.00788e+06	4.42368e+06	1.8091e+06	3.63799e+06	1.1994e+06	2.4911e+06	2.12119e+06	1.60279e+06	2131687	1.68971e+06	1.54966e+06	2877405	1.63529e+06	2.67701e+06	2681937	3.34565e+06	1.26435e+06	1.84436e+06	3.04165e+06	1.88493e+06	2.4182e+06	2.0706e+06	3.15612e+06	4.84564e+06	2773479	2.27117e+06	2.50345e+06	1.73834e+06	1.27557e+06	2.1937e+06	2.72835e+06	2.0128e+06	2.55299e+06
373	N-formylmethionine	Amino Acid	Methionine, Cysteine, SAM and Taurine Metabolism	2829	LC/MS Neg	194	1543.8	176.039	439750	4289-98-9	C03145	HMDB01015	1.27077e+06	1.13747e+06	1.73453e+06	1.10237e+06	1.64633e+06	1.39033e+06	1.14462e+06	1.73312e+06	1.1615e+06	1337197	1.30457e+06	1.23161e+06	1.55445e+06	1.29737e+06	1.7383e+06	1.44243e+06	1.43155e+06	1.91201e+06	2.06114e+06	1.52681e+06	1.31039e+06	1.66388e+06	1.85649e+06	1.09286e+06	1.72828e+06	1.65993e+06	1.72205e+06	1.83778e+06	1.85408e+06	2.09357e+06	1.30845e+06	1.2845e+06	926114	1.52905e+06	1.48546e+06	1.58225e+06	1.57479e+06
209	N-formylphenylalanine	Amino Acid	Tyrosine Metabolism	48433	LC/MS Neg	100006056	2360	192.067	759256	13200-85-6			281370	308376	344436	228506	348977	341857	323370	505158	280730	259038	382503	185486	281785	213938	428180	461869	434936	351528	449715	522717	301031	362130	359562	332420	391756	306322	311574	410397	311073	447855	310656	262379	258833	256922	461533	363043	421235
1278	N-glycolylneuraminate	Carbohydrate	Aminosugar Metabolism	37123	LC/MS Polar	100001491	3327.5	324.094	123802	1113-83-3	C03410	HMDB00833	1.00248e+06	929904	1.48895e+06	1.46801e+06	1.13924e+06	1.53222e+06	1.28672e+06	1.32256e+06	1.81175e+06	1.78561e+06	942528	1.14264e+06	1.50662e+06	1.35135e+06	1155485	1.26983e+06	769266	1.86805e+06	1.12312e+06	1.33378e+06	1.33776e+06	1.06628e+06	1.89029e+06	2077603	1.94325e+06	914711	1.51219e+06	1.29871e+06	1.34062e+06	1.07487e+06	1.73009e+06	1.35092e+06	1.1831e+06	1.33698e+06	1.15218e+06	1.59647e+06	1.05249e+06
3916	nicotinamide	Cofactors and Vitamins	Nicotinate and Nicotinamide Metabolism	594	LC/MS Pos Early	432	1942	123.055	936	98-92-0	C00153	HMDB01406	11183582	6.8987e+06	11568548	7428596	8.29833e+06	5.54129e+06	6736941	23954054	10293947	4.78595e+06	14795133	6.84985e+06	7.59539e+06	10360824	8401433	9480785	5.5798e+06	7156828	12207242	7.85318e+06	4774322	15030063	14207238	15979543	15011431	6.38108e+06	8093376	9634763	9405651	12529118	5.26144e+06	7723071	4.57667e+06	7.90589e+06	10946619	4371777	5351065
1392	nisinate (24:6n3)	Lipid	Long Chain Polyunsaturated Fatty Acid (n3 and n6)	57810	LC/MS Neg	100015785	5657	355.264	11792612	68378-49-4		HMDB02007	83806.4	169037	119921	376336	127383	67362.2	689172	119951	391454	388019	189531	285038	233464		339459		93579.4	80012.1	192419	101960	245524	161552	397978	132011	223999	103488	198842	470595	481357	297123	232618	251734		176228	120403	381738	192833
1922	N-linoleoyltaurine*	Lipid	Endocannabinoid	61826	LC/MS Neg	100005814	5505	386.237					212658	151959	212476	388552	125609	142785	1116766	342585	1.86196e+06	351692	237792	1.273e+06	187913	1.10214e+06	3.6296e+06	1577426	535332	143922	214926	175964	1768881	281275	347373	177164	181599	297113	425875	1.33187e+06	652752	124304	175541	240496	3.18782e+06	1.30297e+06	151218	4.10681e+06	206216
57	N-methyl-GABA	Amino Acid	Glutamate Metabolism	39577	LC/MS Pos Early	100003152	2109	118.086	70703	1119-48-8	C15987		276750976	289973728	234281184	217096576	272316160	226938896	189493872	244699056	218023344	269624160	179315648	210838752	197798944	215042736	212836608	227184848	190007808	243739568	263390912	241949888	252299376	279911648	232926144	174166416	300780960	203902208	275826560	217340192	258524672	233102880	315223168	239112176	158872560	209514768	272372800	253126176	203281536
446	N-methylproline	Amino Acid	Urea cycle; Arginine and Proline Metabolism	37431	LC/MS Pos Early	100001956	1335	130.086	557	475-11-6			14268131	13596390	22341922	11939227	21975764	18699012	14146113	22590202	15295625	17553314	22121404	20884278	28281420	16335419	23523330	18431158	20838064	33316640	33089658	27761638	21722110	23120526	41507596	22233584	20171090	17405994	21497216	23109384	29055302	25514494	18597994	21885478	22907256	25625500	18924372	22341784	18121104
1918	N-oleoyltaurine	Lipid	Endocannabinoid	39732	LC/MS Neg	100003119	5610	388.253	6437033	52514-04-2			232668	467036	386662	688280	248225	207082	2463079	623338	4.56968e+06	745058	494799	2362799	237731	2.7324e+06	7.04455e+06	3.68941e+06	848349	336046	421516	287724	3.29213e+06	432847	630100	475392	375307	431232	710334	2.31338e+06	1.23217e+06	311100	418953	450518	6462862	2694798	319743	7882243	396758
1346	nonadecanoate (19:0)	Lipid	Long Chain Saturated Fatty Acid	1356	LC/MS Neg	892	6068	297.28	12591	646-30-0	C16535	HMDB00772	3717281	2.24779e+06	4.19982e+06	4.09304e+06	3.11545e+06	2661483	6.32167e+06	3.2662e+06	6269734	5.20469e+06	4.08308e+06	8082923	3.35834e+06	4.08572e+06	10518119	7714626	5337404	3.3745e+06	4.04561e+06	4813395	8956691	3.6215e+06	4573294	4.23045e+06	3736272	4.02824e+06	3.65939e+06	10443039	6.5986e+06	4327796	3.71987e+06	5.13971e+06	15302641	12274975	3563546	8240339	1.97866e+06
1620	N-palmitoylglycine	Lipid	Fatty Acid Metabolism (Acyl Glycine)	42092	LC/MS Neg	100003686	5580	312.254	151008	2441-41-0		HMDB13034	35074.6	65799.1	66744.7	96098.4	35677		284877	44746.5	412149	105407	107203	276572	54815	258480	855790	376202	76238.2	81231.1	83348.8	72698.4	513010		202428	49878.8	98855.1		162959	269912	215695	96681	74190.5	92124.4	1.03511e+06	321427	80722.1	1.24685e+06	97229.6
2702	N-palmitoyl-sphinganine (d18:0/16:0)	Lipid	Dihydroceramides	52604	LC/MS Pos Late	100009028	3090	540.535	5283572	5966-29-0		HMDB11760	3.90037e+06	3443295	3744838	3.24019e+06	4.44233e+06	5145090	1362599	3.38879e+06	2.09769e+06	2808490	4.99196e+06	2.69449e+06	3625251	1.19905e+06	3.00057e+06	746316	4378078	4829317	4801345	5.58198e+06	1.71195e+06	3867496	2.42399e+06	3.8292e+06	6524205	3.38024e+06	1.84775e+06	3.01532e+06	3.75664e+06	4.43802e+06	3305803	2.87498e+06	3.02212e+06	2167287	6.32166e+06	1918061	4.33395e+06
2710	N-palmitoyl-sphingosine (d18:1/16:0)	Lipid	Ceramides	44877	LC/MS Pos Late	1518	2893	538.519	5283564	24696-26-2		HMDB04949	12608241	10932352	8897894	10005774	12619107	9115337	13490652	15104783	11961760	12248612	12758584	15370739	14699394	10640793	13579288	10122187	11382325	12891938	16226714	15796438	12305529	9804273	11371976	11291118	20309222	8912519	10114148	12943163	14666100	10172019	14254752	12998200	15209902	9568434	16989374	12774324	12396568
1920	N-palmitoyltaurine	Lipid	Endocannabinoid	39835	LC/MS Neg	100003239	5560	362.237		83982-06-3			317295	375144	391910	420251	320995	186340	1.16895e+06	796211	2.38623e+06	654764	455270	1.24348e+06	193046	1.46923e+06	3.7501e+06	2.66583e+06	738648	285422	335727	265735	1.87555e+06	431299	493105	210640	294656	222759	571639	1.22805e+06	781407	303633	207774	339862	2.97706e+06	942294	419021	4.49894e+06	374656
1941	N-stearoylserine*	Lipid	Endocannabinoid	61822	LC/MS Neg	100019957	5777	370.296					65780.4	81501.3	89989.2	128443	105564	95480.9	197725	40099	98864.9	128407	132771	63647.7	76370.4	84873	137393	120657	87260.8	152713	87691.1	152495	67259.5	118999	93159.2	96433.9	226000	38005.3	98014.2	134955	245752	131018	185798	181282	135886	145181	184404	267643	188706
2714	N-stearoyl-sphingosine (d18:1/18:0)*	Lipid	Ceramides	54979	LC/MS Pos Late	1547	3392	566.551	5283565	104404-17-3		HMDB04950	1.3662e+06	1.42423e+06	1.76072e+06	1.77719e+06	1905765	1.72068e+06	1.98106e+06	3842820	2.76377e+06	2.30256e+06	1.85542e+06	1.99809e+06	2.06673e+06	2.33121e+06	2.13824e+06	3.04856e+06	1897303	2573780	2.3807e+06	2.61772e+06	1.75968e+06	2.95523e+06	1.78536e+06	2.25059e+06	3.06775e+06	1.57772e+06	2.11468e+06	2040203	2872960	1.87666e+06	2990341	2.83089e+06	4059009	1.78242e+06	3.02278e+06	3.57977e+06	1898059
1919	N-stearoyltaurine	Lipid	Endocannabinoid	39730	LC/MS Neg	100003240	5782	390.268	168274	63155-80-6			273331	218957	394786	379881	231825	206769	545620	712172	1.11318e+06	389246	295820	498420	211343	609059	1028479	1.29853e+06	587385	176187	317988	358356	554888	538337	276647	273294	261772	241354	331913	661222	684293	368268	162349	358725	1.11094e+06	459126	329266	1.61028e+06	311587
2718	N-tetracosadienoyl-sphingosine (d18:1/24:2)*	Lipid	Ceramides	57441	LC/MS Pos Late	100015702	3858	646.613					5.39956e+06	5.88486e+06	4.50896e+06	6686416	5.72604e+06	4.92406e+06	9131968	6227673	11680361	7.10177e+06	7.52998e+06	10048829	6.49347e+06	7.33378e+06	8.21248e+06	7690286	6698696	5427041	7.8849e+06	6306759	5.98128e+06	6504625	6822161	9358731	9894203	6136209	3735690	7486140	6.56008e+06	5.92798e+06	9045939	8755759	13176157	5357108	7856710	8938176	6.95723e+06
1524	octadecadienedioate (C18:2-DC)*	Lipid	Fatty Acid, Dicarboxylate	61860	LC/MS Neg	100019982	4676	309.207					683021	234416	210676	191394	360080	655598	427749	760869	1.18043e+06	973682	402771	393843	292354	307272	3.55201e+06	610947	422085	698428	589663	1222256	1.52558e+06	557135	380056	231864	568553	214779	315365	407870	730958	840464	503437	305666	4.77029e+06	502825	447544	6.74638e+06	277028
1522	octadecanedioate (C18)	Lipid	Fatty Acid, Dicarboxylate	36754	LC/MS Neg	100001615	5043	313.238	70095	871-70-5		HMDB00782	2395835	1.21569e+06	1.49355e+06	1.32796e+06	1.76025e+06	3321023	2.2707e+06	3.88838e+06	8518251	4.21728e+06	1.68314e+06	2.77917e+06	1.44826e+06	2.09195e+06	9187261	3.81933e+06	2.18464e+06	2.67912e+06	2.43998e+06	3.94535e+06	4.63781e+06	3.48433e+06	2595992	1.44525e+06	2.67466e+06	1.10846e+06	2.19307e+06	2.48104e+06	3424478	3.53185e+06	2.44585e+06	1.83269e+06	17233336	2.20769e+06	2.33174e+06	26462886	1.79562e+06
1523	octadecenedioate (C18:1-DC)*	Lipid	Fatty Acid, Dicarboxylate	61861	LC/MS Neg	100019978	4875	311.223					6.00324e+06	2.94113e+06	2.58342e+06	3114045	4844083	8128845	4.28445e+06	8162468	10758521	7.33466e+06	4631874	3514762	3.43138e+06	2790302	25027424	4.55644e+06	4835818	6966756	6.59892e+06	11833846	10681857	6360918	4847666	2.96759e+06	6935262	2068559	3.20068e+06	4.65143e+06	8946858	9833924	5.32815e+06	3.62963e+06	35079892	3524733	6734937	50294592	3872890
1641	octanoylcarnitine (C8)	Lipid	Fatty Acid Metabolism (Acyl Carnitine, Medium Chain)	33936	LC/MS Pos Late	100001247	950	288.217	123701	3671-77-0	C02838	HMDB00791		111078	120440	157021	166950		203407		174292	135762	98364.5	253346		224358	307290	369913	96844.4		162266		393638			94495.2		139538	140771	293791				148130	242347	199658	130093	343263	110683
1361	oleate/vaccenate (18:1)	Lipid	Long Chain Monounsaturated Fatty Acid	52285	LC/MS Neg	100008930	5655	281.249					420546368	483701664	441220544	785757248	419198880	351641088	2459858944	530527648	2746685952	1015745792	567431616	1815727616	366943552	2275073536	3223532032	1981089408	494159680	514710240	373527680	550213312	2993386240	482090656	1041913536	477661248	506608352	434830368	735029056	2011731456	1429967616	511822368	552094464	576776256	4170000384	2690170880	541041024	6036737536	427837472
1905	oleoyl ethanolamide	Lipid	Endocannabinoid	38102	LC/MS Neg	1137	6450	324.291	5283454	11-58-0;111-58-0		HMDB02088	53744.3		19504.6	78597.5	62091.1	47512.1	116326					57898.3		129786	84696.4			69262.9	46062	95811.9	205258			49405.2	110259		79529.9	40330.9				46330.8	313972	94244.7	116158	253996
1667	oleoylcarnitine (C18)	Lipid	Fatty Acid Metabolism (Acyl Carnitine, Monounsaturated)	35160	LC/MS Pos Late	100001501	1423	426.358	6441392	38677-66-6		HMDB05065	679397	440607	523939	538063	244948	518598	2.01086e+06	697657	3.12323e+06	1.73669e+06	347718	1.43487e+06	422761	3039597	2.95027e+06	5.25174e+06	632760	489127	511942	392457	2.98973e+06	787951	436530	491597	486993	912491	2098236	1.85159e+06	826773	627705	793648	841606	3799762	1.88835e+06	771648	5113295	377937
1715	oleoylcholine	Lipid	Fatty Acid Metabolism (Acyl Choline)	53260	LC/MS Pos Late	100009331	1449	368.352										65998.4				254398	84081.9	219431	68534.3	305938				248686	98975.4	298907		245175	458830	124640	448679	140625	62729.9	542477		150049	301475	271225	174439	175028			131694
504	ophthalmate	Amino Acid	Glutathione Metabolism	34592	LC/MS Pos Early	100001311	2085	290.135	7018721	495-27-2		HMDB05765	223555	266520	216250		529311		267899	524553	498757	229335	469668	630396	103627	273672	196647	1.11761e+06	94697.9		541145	237217	713210	290275	471491	492003	352656			469833	594641	405425	194184	310472	565905		550906
418	ornithine	Amino Acid	Urea cycle; Arginine and Proline Metabolism	1493	LC/MS Pos Early	444	2800	133.097	6262	3184-13-2	C00077	HMDB03374	188330064	250255712	168203888	129749440	198131024	214875968	139668384	503891904	121236880	227646512	242781376	128435368	125850304	124906904	110428560	149666448	163685376	215446432	185780208	534446624	168652688	243635120	176715056	134773296	204492656	139344352	122723072	161077680	182487472	277458624	236336784	196379968	115087744	124782528	365488416	229939168	208238496
3825	orotate	Nucleotide	Pyrimidine Metabolism, Orotate containing	1505	LC/MS Polar	445	1638.1	155.01	967	50887-69-9	C00295	HMDB00226	4.72823e+06	4.47406e+06	4855150	3.80642e+06	4207552	7.95663e+06	3.57068e+06	4244214	1.84265e+06	7310669	5.04477e+06	4394343	7729388	2527770	4.18576e+06	3.04909e+06	4360618	8615789	6987000	6.29704e+06	4235794	6098601	6417452	4.17559e+06	7979145	8482494	6.9499e+06	4610031	5104503	4740488	6542640	4.9564e+06	5035927	3.87009e+06	6.04051e+06	4953657	5.85024e+06
5226	O-sulfo-L-tyrosine	Xenobiotics	Chemical	45413	LC/MS Neg	100005384	990	260.023	514186				1.07729e+06	1.31697e+06	1.90529e+06	1.02063e+06	1.44294e+06	1.44881e+06	1.58698e+06	1.69243e+06	1.22188e+06	1.40006e+06	1.67193e+06	1.35889e+06	1.65896e+06	1.02321e+06	1.38124e+06	1.43121e+06	1.19578e+06	1688092	1.42099e+06	1.69844e+06	1418031	1.75229e+06	1.80948e+06	1.34802e+06	1864412	1.09527e+06	1.92721e+06	2.28215e+06	1687590	2.09933e+06	1492826	1740122	1.24078e+06	1.30244e+06	1.78686e+06	1.64158e+06	1.62208e+06
3964	oxalate (ethanedioate)	Cofactors and Vitamins	Ascorbate and Aldarate Metabolism	20694	LC/MS Neg	100000841	603	88.988	971	144-62-7	C00209	HMDB02329	16809024	11113774	12238927	11116620	10043334	14018248	17567434	10129023	15426352	18769080	15511040	9558534	8453510	15827165	12512721	9371253	14005188	15660670	8815737	15379196	7.74443e+06	16348633	11603375	13707602	16324737	12768808	12208923	13366785	11616474	15183613	14378863	11109690	13720237	14415806	11441022	14280147	17766634
1343	palmitate (16:0)	Lipid	Long Chain Saturated Fatty Acid	1336	LC/MS Neg	424	5618	255.233	985	57-10-3	C00249	HMDB00220	878809280	896676992	960148416	1386209792	844172864	779628672	2723808256	1119127424	2787055360	1398102528	995973824	2089858048	834895936	2478733568	3132560384	2204674048	928021120	972183936	836386560	1020901568	3307416832	872432000	1663412736	945658624	1033130112	857366656	1433338624	2424916224	2296547328	1031666880	954130304	1016697536	3704835328	2940466688	1091104896	5480699904	864678848
1357	palmitoleate (16:1n7)	Lipid	Long Chain Monounsaturated Fatty Acid	33447	LC/MS Neg	452	5475	253.217	445638	373-49-9	C08362	HMDB03229	44032692	79077064	60415288	89113480	76816040	33041508	395303424	72425912	566155264	167919216	62492232	374080352	61383648	443840864	673600832	298514336	47168940	96061840	41892848	49782944	679328896	40850460	207922384	40244692	68881576	41056128	91001256	382929248	213425024	50699008	68916600	64208984	839974784	434429280	67181944	1443527808	47565612
2787	palmitoyl dihydrosphingomyelin (d18:0/16:0)*	Lipid	Dihydrosphingomyelins	52434	LC/MS Pos Late	100008954	2290	705.591	9939965				24052722	24902048	21108664	22854928	23067922	25703242	22132942	28213530	30009130	23855670	23411642	23449948	25747590	23031200	27752234	24306078	22276416	25141790	25303104	27026576	22120060	22202706	28817202	30841770	28707052	22009052	21189016	25885746	21285682	24270064	25434822	27404508	20786012	27259220	24955836	24591020	24289046
2791	palmitoyl sphingomyelin (d18:1/16:0)	Lipid	Sphingomyelins	37506	LC/MS Pos Late	100002107	2168	703.575	9939941	6254-89-3			375098816	317467968	318680576	283304384	328965664	370732928	314817216	427769504	336387840	327277216	334805792	349362208	333635488	360557344	346319232	419044672	360110816	306772064	368510304	372204320	338736608	328323456	356422048	357178464	377300032	342481920	346047360	349777024	332024000	373201376	322147552	370749120	310884576	329228672	345013888	341433024	300954656
1648	palmitoylcarnitine (C16)	Lipid	Fatty Acid Metabolism (Acyl Carnitine, Long Chain Saturated)	44681	LC/MS Pos Late	100000776	1425	400.342	461	6865-14-1	C02990	HMDB00222	697444	576618	767572	636893	412366	702182	1.54318e+06	1.11153e+06	2.74452e+06	1.61289e+06	402073	1.39143e+06	513169	2.48521e+06	3.14785e+06	6.51178e+06	660788	562753	603613	423513	3.35192e+06	956524	715870	486434	605263	806964	2.02154e+06	1.3609e+06	932649	857522	715675	848465	3966964	1.25136e+06	841071	5.67577e+06	459750
1714	palmitoylcholine	Lipid	Fatty Acid Metabolism (Acyl Choline)	52944	LC/MS Pos Late	100009233	1482	342.337	151731					139057	149957		74514.1	203140	91096.6			281309	190177	334114	121404	476354			78190	315718	157934	486542		463870	769493	218474	612320	320067	236598	625515	279731	333996	439508	465817	292233	365796			152764
3945	pantothenate (Vitamin B5)	Cofactors and Vitamins	Pantothenate and CoA Metabolism	1508	LC/MS Pos Early	1024	1667	220.118	6613	137-08-6	C00864	HMDB00210	39164028	45320500	33749736	41615424	36929460	47546916	33814184	83741336	54493744	61558796	40759216	68817688	47329220	57169876	43575880	39959024	40117892	43161800	50377140	58965396	53462524	48760952	75895952	48839420	51041104	44341936	53867984	52147040	58514868	46878184	44687220	53815376	40431740	41230416	49738820	62362672	50725872
207	p-cresol glucuronide*	Amino Acid	Tyrosine Metabolism	48841	LC/MS Neg	100006191	2420	283.082	154035	17680-99-8		HMDB11686	53595.8	51560.5	480774	63745.5	223501	820094	195800	182819	144823	161673	210592	235963	617855	104093	240759	150592	542501	321481	1.68571e+06	462198	139760	61037.3	287543	45809.5	113048	514192	151734	918571	147575	248595	161338	594873	596068	164234	134922	229684	215977
4132	p-cresol sulfate	Xenobiotics	Benzoate Metabolism	36103	LC/MS Neg	100001315	2890	187.007	4615423	3233-57-7		HMDB11635	19391514	30126408	48960900	17941600	39082328	93103528	40488556	50867532	40527456	53258752	41115092	39802752	70081640	46619328	28316542	40872840	58885484	61008020	83062432	67891152	27203542	33995264	68913120	18992548	47927420	38912868	50369484	108577768	38708276	62078340	56244216	57391404	42734520	27551918	44870492	34881772	53392188
1331	pelargonate (9:0)	Lipid	Medium Chain Fatty Acid	12035	LC/MS Neg	437	4798	157.123	8158	112-05-0	C01601	HMDB00847	1.66325e+06	1.9e+06	2.03394e+06	2.1405e+06	2.12097e+06	1.91902e+06	6.01306e+06	2.29994e+06	2.05749e+06	2.0154e+06	2.56286e+06	2.08209e+06	1936960	2042559	2.46816e+06	2.18232e+06	2.15534e+06	2.00133e+06	1.58626e+06	2077843	2.43167e+06	1.92849e+06	2.51256e+06	2.3583e+06	2596815	1.78513e+06	2339375	2.69747e+06	2.08371e+06	2720377	2.33355e+06	2.59358e+06	1.7073e+06	2.37991e+06	2.79725e+06	2.33002e+06	2215618
1342	pentadecanoate (15:0)	Lipid	Long Chain Saturated Fatty Acid	1361	LC/MS Neg	980	5521	241.217	13849	1002-84-2;10002-84-2	C16537	HMDB00826	21061586	21200098	22490620	33064370	17667940	19212210	31780874	20953814	23745562	21256558	21959010	23626106	20111156	25394154	30951036	25208620	21854792	21685740	17389676	22744900	27785904	19845488	22768708	21941928	22436992	19564822	22438384	28401740	37597396	20649124	19493298	21695798	29911996	33702164	23665022	34972992	20748662
5465	pentose acid*	Partially Characterized Molecules	Partially Characterized Molecules	63264	LC/MS Polar	100021467	2180	165.041					23116854	19055122	18207168	18501780	17372766	29675848	16091129	27310296	12842158	14227924	19366360	19866748	18892674	9453425	27004218	7.42182e+06	18127914	27473982	24031180	28020818	12502206	29917766	29085068	16866608	25423384	20433844	20004726	23395102	26829534	18763368	24202040	26648954	12976584	17881888	22100814	19940494	24169988
173	phenol glucuronide	Amino Acid	Tyrosine Metabolism	52747	LC/MS Neg	100006679	1800	269.067	87235	17685-05-1		HMDB60014	37677.4		51875.7	29143.5	61074.6	69754.3		61808.2	33982.9	30769.9	76701.2	72161.5	86451.6		133067	55794.8	128856	65455.7	282522	78334.6	15962.4		172761	23822.7	34468.6	104009		97174.5	41633	29894.6	35909	84309.6	58148.9	77513.2		53085.3	56421.5
172	phenol sulfate	Amino Acid	Tyrosine Metabolism	32553	LC/MS Neg	100001510	2156	172.991	74426	937-34-8	C02180	HMDB60015	23192100	22512682	20541002	28718826	21915180	36431744	21086292	73937232	29572326	30116966	32175178	31007864	37981548	20000860	34084928	30101900	37866532	36007688	50593700	46541852	25627856	5.40674e+06	51124860	31067524	32146180	36858240	44404200	60620696	27448748	19625248	32685218	36306836	26798330	30521138	19112742	22380554	36874452
145	phenylacetate	Amino Acid	Phenylalanine Metabolism	57745	LC/MS Neg	100000011	2150	91.0554	999	103-82-2	C07086	HMDB00209	46716	60424.7	250576		143582	500365	58947.5	155292	115239	146788	174716	176844	265666	266385	34174.5	162770	266790	225076	301705	339714	77439.3	165574	104297	53204.6	158303	124223	119956	458624	105101	176335	154314	164630	210542	51256.2	204056	135026	154227
1034	phenylacetylcarnitine	Peptide	Acetylated Peptides	48425	LC/MS Pos Early	100006108	3092	280.154	101724840	287108-21-8					195919			93162.2		102289				111302	121260	113363		94982.7	138410		195955	88801.3								175876				56492.3			174811
1047	phenylacetyltaurine	Peptide	Acetylated Peptides	63154	LC/MS Neg	100008932	2494	242.049	2179693	33953-90-1					143831		116817	110480		115014			99422.9	134109	224326	87681.3		77158.3	135276	148828	168668	220429	31263.5	71711.2	54979.4			122787	88303.2	348505	64318.3			78515.1	83438		252992		90656.7
130	phenylalanine	Amino Acid	Phenylalanine Metabolism	64	LC/MS Pos Early	460	2878	166.086	6140	63-91-2	C00079	HMDB00159	950314688	1194773248	873320000	950139776	1185089792	1077332992	1115715712	1321634816	1209122560	1150325120	1383352704	1159394432	1121039744	830411072	1119541888	1049008128	1231598976	1254725888	1509174912	1378523776	1121933952	1254935552	1399173760	1367283584	1344786944	1290775296	1254482304	1272953088	956021888	1432029568	1493091072	1178158592	1018098432	1021341696	1283795328	1309736576	1641001600
843	phenylalanylhydroxyproline*	Peptide	Dipeptide	63039	LC/MS Neg	100021238	2225	277.119				HMDB28996,HMDB11176	2.44837e+06	1.89677e+06	2.95605e+06	3.42641e+06	2.72037e+06	4.89713e+06	2.99238e+06	3.05281e+06	2339221	2.91784e+06	3.93679e+06	2996843	4.62596e+06	2.34781e+06	4.30246e+06	3.55208e+06	2.80761e+06	4.30159e+06	3.40249e+06	4265136	2.65723e+06	3.04594e+06	5910389	3.59961e+06	3793483	3.22253e+06	3.53806e+06	5689094	4.25195e+06	3.65579e+06	2.6484e+06	3.77919e+06	3.33175e+06	3.65662e+06	3.93392e+06	4.47228e+06	3.62537e+06
141	phenyllactate (PLA)	Amino Acid	Phenylalanine Metabolism	22130	LC/MS Neg	100000774	2208	165.056	3848	828-01-3	C05607	HMDB00779	3481850	6008351	1.65987e+06	1.29142e+06	4169980	4347036	2.40437e+06	12789193	1.89755e+06	2.78731e+06	6891432	1.72455e+06	9519253	1.17487e+06	2.40062e+06	1.47165e+06	6.57923e+06	6108664	7.06119e+06	3.19935e+06	2156263	2.23852e+06	11105959	2.07388e+06	5.64685e+06	1.55416e+06	2.64252e+06	3970258	3.59078e+06	3493831	22911756	3902597	1.28658e+06	5.81047e+06	2.209e+06	2.84302e+06	13840782
140	phenylpyruvate	Amino Acid	Phenylalanine Metabolism	566	LC/MS Neg	241	2515	163.04	997	156-06-9	C00166	HMDB00205	277359	274101	217743	214846	436826	351817	283387	382995	185420	276643	561407	235883	277736	136419	343360	252517	396555	509912	415565	684130	183478	313258	348430	341549	333215	321399	440226	299753	297736	524155	341783	299167	191501	160626	411219	266751	751872
1310	phosphate	Energy	Oxidative Phosphorylation	42109	LC/MS Neg	461	608	96.9696	1061	7664-38-2	C00009	HMDB01429	357682432	323353952	282391232	308834432	268035152	298243584	302484640	252177472	244145408	284341728	307890176	249241536	269293280	297747232	263529328	226688176	249645744	333203520	280555616	392872320	235545408	302487232	328064416	303219104	350429472	232900736	264074656	337616096	278172288	316288160	294964928	316115808	268265856	308980736	287387488	337614176	316984480
1980	phosphoethanolamine (PE)	Lipid	Phospholipid Metabolism	1600	LC/MS Pos Early	1026	700	142.026	1015	1071-23-4	C00346	HMDB00224	11021563	8216576	10550826	4878548	9659871	8.35147e+06	6007657	18873574	12615517	8780637	21569830	7758510	8040901	6808696	12631606	6186920	9388452	11093603	16715261	11642240	8612535	11165032	15659797	9889161	16779660	4.65581e+06	8532493	5.35696e+06	15649871	12479454	6.27888e+06	10552696	6.44819e+06	10727889	8.165e+06	6.76668e+06	7.36454e+06
254	picolinate	Amino Acid	Tryptophan Metabolism	1512	LC/MS Pos Early	1022	910	124.039	1018	98-98-6	C10164	HMDB02243	767683	1.02543e+06	600118	358975	908649	1.32229e+06	956617	2.27276e+06		1.64978e+06	1.66385e+06	805219	712412	751326		1536627	1169548	1.38132e+06	1.87166e+06	3.21125e+06	853598	1.23399e+06	611418	781437	1.02196e+06	645251	952458	1.00248e+06	1.26901e+06	1.16761e+06	901661	1.47864e+06	1.34406e+06		1965266	1.46457e+06	837874
1497	pimelate (C7-DC)	Lipid	Fatty Acid, Dicarboxylate	15704	LC/MS Polar	100000101	2745	159.066	385	111-16-0	C02656	HMDB00857	216962	326586	328164	201023	276286	275450	264978	393810	287636	339045	528210	347536	323385	408006	385727	567761	286409	697374	736188	601543			150230	242177	325502	196862	174567	336589	223200	282379	488266	428494	387140	161836	340572	554538	160616
123	pipecolate	Amino Acid	Lysine Metabolism	1444	LC/MS Pos Early	1025	2200	130.086	849	4043-87-2	C00408	HMDB00070	131553600	70178880	125123568	76752960	168542592	136474720	106635752	95678792	59774616	70974536	109944656	61587020	93239992	58356412	70243448	41119832	151990992	97798120	135389184	137883312	80717280	107290664	91115504	111399128	90277816	110897384	89086776	93715008	98900696	143573040	99897792	107996736	53710656	79540424	173850704	101943376	92647192
443	prolylhydroxyproline	Amino Acid	Urea cycle; Arginine and Proline Metabolism	35127	LC/MS Pos Early	100001167	2128	229.118	11673055	18684-24-7		HMDB06695	218566736	195048496	282646464	244863072	227404736	309464288	261246448	261085648	261016784	254373040	312628736	305273504	324383872	281271904	289650912	316067392	183005760	263514256	234312512	311057888	248410128	264929312	404052224	314173248	261522864	219391200	290728416	372733312	326701120	322283424	198515040	312671424	307793408	324388576	269170784	325896704	267690272
426	proline	Amino Acid	Urea cycle; Arginine and Proline Metabolism	1898	LC/MS Pos Early	480	1603	116.071	145742	147-85-3	C00148	HMDB00162	4338762240	3981128704	3655843584	3158902016	5184268288	3948275968	4528892928	3273440256	4052655872	4109243904	5540945408	3607246336	3607067904	3187571712	3896408832	3093919744	3872091648	4535097856	4292066816	6315132928	3669789440	4746405376	4070583296	3944579328	4718307328	3837937152	3312555520	3585920768	4392452096	5097212928	5340008448	4872682496	3715714304	3427309056	7374747136	4265548800	4793287168
856	prolylglycine	Peptide	Dipeptide	40703	LC/MS Pos Early	100003674	2136	173.092	6426709	2578-57-6		HMDB11178	638580	1.16338e+06	1.43488e+06	1.02291e+06	1.12118e+06	2.18781e+06	1.46529e+06	1344453	1.3324e+06	1.30578e+06	2.0164e+06	1.00263e+06	1.23508e+06			941307	1.20633e+06	2145933	1.4632e+06	3453437	2.00994e+06	986281	1.33522e+06	1.79131e+06	2.08634e+06	952511	1.33305e+06	1.40137e+06	998092	1.55249e+06	1.86059e+06	1.86864e+06	909827	1.39326e+06	1.81176e+06	1114035	1.18756e+06
1595	propionylcarnitine (C3)	Lipid	Fatty Acid Metabolism (also BCAA Metabolism)	32452	LC/MS Pos Early	100001162	2590	218.139	107738	17298-37-2	C03017	HMDB00824	3.94587e+06	5399646	6607655	2.93515e+06	4.58002e+06	5769120	2.81583e+06	11505199	3.88978e+06	9890776	7.80263e+06	3000778	4.89672e+06	3263997	2.56358e+06	2.95853e+06	5.16122e+06	6.09937e+06	5.74645e+06	7.26581e+06	2.38117e+06	3.29932e+06	4.38571e+06	2.89541e+06	8608976	3.71275e+06	3983951	4.94395e+06	3.33778e+06	4833906	5283967	7.67337e+06	1.34869e+06	3.38765e+06	15175381	2.72307e+06	4.43602e+06
3839	pseudouridine	Nucleotide	Pyrimidine Metabolism, Uracil containing	33442	LC/MS Neg	821	1100	243.062	15047	1445-07-4	C02067	HMDB00767	2.28331e+06	3.46952e+06	2.76344e+06	3.89643e+06	2.08523e+06	3.18873e+06	2.60695e+06	2.75342e+06	2.9554e+06	3.41238e+06	2.95822e+06	2823024	3.62519e+06	3.64082e+06	4.66765e+06	1.81061e+06	3247357	3.20775e+06	3.13383e+06	4.60531e+06	3.70844e+06	3.17893e+06	4.08724e+06	3211006	3661799	4.43227e+06	2.59835e+06	4.46701e+06	2.38266e+06	2.78854e+06	2.72028e+06	3.25413e+06	3173078	3.0157e+06	3.67534e+06	3.26086e+06	3.75104e+06
4052	pyridoxal	Cofactors and Vitamins	Vitamin B6 Metabolism	1651	LC/MS Pos Early	491	2343	168.065	1050	65-22-5	C00250	HMDB01545	8808470	9419790	10263619	11853116	10195335	10064105	7986237	11983494	11633902	11627678	14731541	15368751	11102653	11399256	8469975	15979039	8717926	14700948	10370943	10967018	9323302	13113030	11665647	14856045	12086082	8147959	11688812	13332531	11277899	11699709	9164383	13143572	17576814	11105646	14383500	16250805	13004272
4053	pyridoxate	Cofactors and Vitamins	Vitamin B6 Metabolism	31555	LC/MS Neg	100001121	2185	182.046	6723	82-82-6	C00847	HMDB00017	2.19527e+06	1.18226e+06	2.65385e+06	1.79813e+06	2.46332e+06	3400295	3264653	6.23004e+06	3.61558e+06	4774486	2.98913e+06	4.08059e+06	2.07315e+06	1905805	4279249	10504155	1.91808e+06	3.02148e+06	3.69548e+06	3.27457e+06	2680518	4373849	5.49314e+06	2862454	3.40655e+06	2.50611e+06	1.91764e+06	5306920	3.63641e+06	3.56722e+06	3.94157e+06	2937548	6489117	2.36434e+06	4.5345e+06	6687291	2.20941e+06
52	pyroglutamine*	Amino Acid	Glutamate Metabolism	46225	LC/MS Pos Early	100001540	1900	129.066	134508	2353-44-8			2.90053e+06	2.22576e+06	3.73012e+06	2.70183e+06	2.32763e+06	2897613	5.40734e+06	2.34787e+06	6025978	3.70833e+06	6938342	2.79114e+06	2.07351e+06	3.96909e+06	2.30134e+06	3.26424e+06	4.03183e+06	5931822	2.24968e+06	3935598	547892	4189068	2301111	2659447	5.19157e+06	3.40359e+06	4979375	2.97753e+06	3.11284e+06	2.68171e+06	3.12641e+06	4.79564e+06	1.77895e+06	2565618	6.79563e+06	2.93111e+06	884572
4601	pyrraline	Xenobiotics	Food Component/Plant	48428	LC/MS Neg	100001767	2304	253.119	122228	74509-14-1		HMDB33143	145841	106669	102547		221467	226836		170344		121064	199633		69423.8				158885	189098	207288	374622		169114		139812	192729	91469.5	27176.4	33231.4	136383	239718	119288	87221.7		17233.3	163501		146786
1089	pyruvate	Carbohydrate	Glycolysis, Gluconeogenesis, and Pyruvate Metabolism	42582	LC/MS Neg	823	732.4	87.0088	1060	127-17-3	C00022	HMDB00243	53838632	40529080	63285788	48403880	55932868	53002780	50164996	50807668	67921720	50697884	46085248	50536904	48230052	63249644	83066840	68447200	46588744	59290284	52698932	52379972	52955196	46097064	51723616	49755024	49444908	39542464	70153824	68567528	49037560	65014584	41154324	49193356	52599820	55276596	49848980	72798264	62823892
4407	quinate	Xenobiotics	Food Component/Plant	18335	LC/MS Polar	100000442	2432.9	191.056	6508	77-95-2	C00296	HMDB03072	5820068	4242179	6642911	4429320	7267037	8892683	2.26834e+06	6.81678e+06	2.45095e+06	5087076	11063910	3.88187e+06	5027298	870171	5.94571e+06	567281	5450322	7.77804e+06	7160570	8.18492e+06	3.30971e+06	8381064	6326402	5676540	8682880	9985394	5330225	6.53422e+06	7.05878e+06	7.03519e+06	6181520	6.69156e+06	2.09576e+06	4045755	8504064	2.68833e+06	6410808
3912	quinolinate	Cofactors and Vitamins	Nicotinate and Nicotinamide Metabolism	1899	LC/MS Polar	182	3000	166.015	1066	89-00-9	C03722	HMDB00232	2.70731e+06	709220	1.32759e+06	845404	1.34673e+06	2.47675e+06	1.28047e+06	1.57827e+06	3.1828e+06	1.90893e+06	1.01141e+06	2.11156e+06	1.00431e+06	2.1282e+06	1.27112e+06	2.08939e+06	1.81337e+06	2.21087e+06	1792202	1.89098e+06	1070557	3336466	1.39561e+06	1756511	1386558	2.49638e+06	1.24384e+06	2.12483e+06	1.40673e+06	1.76331e+06	1.49531e+06	2525974	5011493	796065	2.29536e+06	2737480	1.24751e+06
4040	retinal	Cofactors and Vitamins	Vitamin A Metabolism	40807	LC/MS Pos Late	100004088	1666	285.221	638015		C00376	HMDB01358	267898	294530	429758	273793	475305		372012	394522	246594		74191.6	160421	337240	206998	228561	240238	243980	336398	304630	419580	265276	273910	440818	353307	463542	172942	275296	574941	390000	425767		556037	251116	332170	483571	328648
4033	retinol (Vitamin A)	Cofactors and Vitamins	Vitamin A Metabolism	1806	LC/MS Pos Late	498	1636	269.226	445354	68-26-8	C00473	HMDB00305	8032329	37442420	42850968	44496156	49987416	44103860	42672476	41310888	35539236	45880760	49426632	36272476	36413736	35787876	37427468	33803324	28838606	47510108	42053908	67218288	36747308	43797632	61970324	40602420	48079096	25720400	43107148	62955292	66073120	53021808	47568088	56139668	42569428	41411116	54000564	57407584	45759664
1112	ribitol	Carbohydrate	Pentose Metabolism	15772	LC/MS Polar	100000406	1789.6	151.061	6912	488-81-3	C00474	HMDB00508	1.85193e+06	1.49797e+06	1.24453e+06	1.39431e+06	1.53817e+06	1.60343e+06	2523032	1.4857e+06	1388278	1.37834e+06	1.72122e+06	1.31009e+06	1.50752e+06	1.80935e+06	2.0239e+06	1.11176e+06	1.56685e+06	1836578	2.25381e+06	1441506	1.3413e+06	1.48204e+06	1.97538e+06	1.86303e+06	1.89547e+06	1.64526e+06	1.52485e+06	2.38455e+06	1.60965e+06	1.80477e+06	2.2616e+06	1.44293e+06	1.38416e+06	1.65188e+06	1.30863e+06	1.52975e+06	2.14544e+06
1113	ribonate	Carbohydrate	Pentose Metabolism	27731	LC/MS Polar	100001007	2425	165.041	5460677	5336-08-03	C01685	HMDB00867	42070716	27227036	24069424	33271094	27050860	36205292	49282508	35646944	29244256	38223300	40743256	33172694	28225252	32355574	29591476	21267770	22277172	50612732	33541322	39238736	42958596	35053996	36768092	24710436	34107648	24151426	28217820	41782716	36017700	28942094	33899160	30910320	39737124	32974844	33958652	40540132	30235488
1137	ribulonate/xylulonate/lyxonate*	Carbohydrate	Pentose Metabolism	61858	LC/MS Polar	100019968	2350	165.041					60103124	47281640	44609764	41933756	47235376	75376224	49733204	66285160	62428040	52719600	62563488	70766128	38947528	62589920	63729824	63875024	40929160	52664560	54663928	55675292	46020408	68480512	77028688	41444532	52062096	54947248	64924672	49761824	70074352	50909124	44559624	48675840	80651464	52492160	41888936	86577256	50175748
5275	S-(3-hydroxypropyl)mercapturic acid (HPMA)	Xenobiotics	Chemical	44552	LC/MS Neg	100004568	1576	220.065	3371179	23127-40-4			81478.4	177028	223880	140425	197526	247779	122917	615921	119051	259916	220882	130456	240890	73424.6	143107	58223.4	175758	413518	340231	283866	118271	175942	378740	194186	258957	222745	237818	263397	271997	192788	264191	323004	96442.8	183827	193941	199525	212037
60	S-1-pyrroline-5-carboxylate	Amino Acid	Glutamate Metabolism	42370	LC/MS Pos Early	35	1528	114.055	1196	2906-39-0	C04322	HMDB01301	3.30689e+06	3.68247e+06	3444451	1.75788e+06	3.65215e+06	3.14779e+06	1868894	3297883	2.36369e+06	3.35485e+06	4.39021e+06	2850593	3.52448e+06	1.3457e+06	2059473	1.98436e+06	3.92707e+06	3.37166e+06	3.86942e+06	6980205	2.08041e+06	5.70333e+06	4.72378e+06	4.23641e+06	4.0998e+06	2.93109e+06	2.70186e+06	4095632	6.16391e+06	4.41996e+06	4.44515e+06	4.06006e+06	4249470	3.08501e+06	4479440	5.43195e+06	3.98166e+06
382	S-adenosylhomocysteine (SAH)	Amino Acid	Methionine, Cysteine, SAM and Taurine Metabolism	42382	LC/MS Neg	197	1832.4	383.114	439155	979-92-0	C00021	HMDB00939	212409	199484	285185	320396	357338	316109	224399	257504	337372	256145	399703	214391	321230	165401	284851	324317	238615	365919	349306	342494	307492	283280	468268	383789	418656	195389	356294	316212	331056	381185	329701	353255	230118	277048	321412	354025	338624
5142	salicylate	Xenobiotics	Drug - Topical Agents	1515	LC/MS Neg	501	2195	137.024	338	69-72-7	C00805	HMDB01895	308841	305535	233474	441572	286887	603343	242044	931572	111473	319951	364379	199078	343705	107180	352035	84143	574736	556334	564773	618595	345373	204454	492949	385630	563825	359397	547198	584176	458622	325632	431374	331621	59409.1	252098	589134	127665	500548
4	sarcosine	Amino Acid	Glycine, Serine and Threonine Metabolism	1516	LC/MS Pos Early	1023	1280	90.055	1088	107-97-1	C00213	HMDB00271	47458420	43001288	50379432	28278406	44878256	31064842	36449120	38786140	45772416	49607412	44609928	35915068	28473836	38819076	40120780	32477058	33563152	52860032	39841244	58970384	42667324	42520796	46915792	37774836	57389884	36080520	37789404	37892792	55794632	55405284	54549692	57920524	38410776	32450178	60424300	46287240	44188360
1505	sebacate (C10-DC)	Lipid	Fatty Acid, Dicarboxylate	32398	LC/MS Neg	100001211	1788	201.113	5192	111-20-6	C08277	HMDB00792	113114	98952.3	144786	126509	143315	104993	165718	253033	148600	163385	161205	109120	104572	158936	338510	120571	112976	154127	144571	208214	178315	116289	94662.8	77498.6	138041	105103	93148.5	150430	100589	109903	139445	151129	307344	124576	143086	260828	153062
1136	sedoheptulose	Carbohydrate	Pentose Metabolism	53237	LC/MS Polar	100002619	2255	209.067	5459879	3019-74-7		HMDB03219	1.47945e+06	1180560	1.24311e+06	1.30245e+06	1.57446e+06	1.34439e+06	1.22624e+06	2.07784e+06	1.46075e+06	2.22952e+06	1.29717e+06	1.10716e+06	1.09012e+06	1.13985e+06	1.63994e+06	864209	958831	1.50467e+06	1.95062e+06	912800	1.12206e+06	1.34884e+06	1.83046e+06	1.34145e+06	938811	1.86654e+06	1.05143e+06	1.29717e+06	1.46295e+06	1.31244e+06	1.74019e+06	954496	1.27014e+06	1.48608e+06	1.15286e+06	901009	1.23651e+06
9	serine	Amino Acid	Glycine, Serine and Threonine Metabolism	1648	LC/MS Pos Early	503	1239	106.05	5951	56-45-1	C00065	HMDB00187	1271866624	1430417152	1300818816	1163843456	1652846848	1204503552	1338447616	928527488	1263739008	1353127168	1746882944	1260143872	1182299648	1172537472	1671203840	1466136192	1139167232	1547622400	1554508800	1801082624	1496651136	1563468544	1347283712	1452035712	1716455680	1168794624	1375599616	1108718464	1659026048	1691828096	1704056576	1658427904	1142419840	1075527808	1927437824	1640935168	1684110336
259	serotonin	Amino Acid	Tryptophan Metabolism	2342	LC/MS Pos Early	504	2550	177.102	5202	153-98-0	C00780	HMDB00259	9152195	2.52633e+06	3.22168e+06	6932831	4590747	2.09007e+06	807150	16086420	9912600	2.06148e+06	4898212	2.47523e+06	14219585	998836	103856536	16793114	1.59141e+06	4488742	3.20036e+06	3.54369e+06	54372556	2.30517e+06	2854271	2711444	24918400	1.64235e+06	2.04509e+06	2511303	29287246	909217	1.73221e+06	2.91997e+06	2.27355e+06	3.03248e+06	9498095	2.35376e+06	5.27195e+06
393	S-methylcysteine	Amino Acid	Methionine, Cysteine, SAM and Taurine Metabolism	39592	LC/MS Neg	100002749	880	134.028	24417	1187-84-4		HMDB02108	168799	331439	193992	274457	150364	182514	196636	150245	137784	210751	180607	164761	138982	172359	146158	192932	148049	129420	128906	201334	172660	155055	192837	255070	167668	166912	215838	232404	168912	198492	186291	210052	160691	174522	154903	171847	187036
394	S-methylcysteine sulfoxide	Amino Acid	Methionine, Cysteine, SAM and Taurine Metabolism	43378	LC/MS Pos Early	100002927	900	152.038	82142	6853-87-8		HMDB29432	2.29896e+06	2938969	2.50595e+06	1.62522e+06	1.85261e+06	1.73367e+06	2.57328e+06	1.03967e+06	2108845	2.98001e+06	2.04388e+06	1913300	776875	1.60965e+06	1.307e+06	1606887	1.07011e+06	1.2729e+06	1031039	2.30569e+06	1.59477e+06	2.23106e+06	1.39809e+06	2.25962e+06	1.37106e+06	1592540	2.04975e+06	2.35768e+06	2.16645e+06	1.84084e+06	1764981	1.7778e+06	2.02626e+06	1.85913e+06	1.51859e+06	2.32958e+06	1.61251e+06
374	S-methylmethionine	Amino Acid	Methionine, Cysteine, SAM and Taurine Metabolism	38127	LC/MS Pos Early	100002183	2555	164.074	458	3493-12-07	C05319	HMDB38670	961086	1.54044e+06	2.28081e+06	673876	2.29677e+06	1.64603e+06	2.80115e+06	2.01218e+06	1.4019e+06	2.53076e+06	2.94248e+06	1.26932e+06	1847282	392543	2.16894e+06	571380	1.09828e+06	7.19511e+06	2.24669e+06	2.45961e+06	1585032	2.53763e+06	3.96236e+06	3.82458e+06	3746569	1.90295e+06	2.85782e+06	1.84712e+06	2.68883e+06	2.47503e+06	2488770	2.85417e+06	977784	2.6381e+06	1.99524e+06	1307063	2887609
470	spermidine	Amino Acid	Polyamine Metabolism	485	LC/MS Pos Early	50	3355	146.165	1102	124-20-9	C00315	HMDB01257	7.359e+06	2.58075e+06	5908232	3.16516e+06	5.39294e+06	3099120	3348411	24543156	13272810	4.35944e+06	12771179	4171248	4.26554e+06	3.5889e+06	12081944	3.41531e+06	1.7786e+06	7259275	9493231	5467515	7110749	3.98843e+06	16842570	8635727	13230632	2.78078e+06	7659208	6.82034e+06	7625387	7370210	3.52417e+06	5446418	1.8671e+06	4523281	7098372	2267326	4570851
477	spermine	Amino Acid	Polyamine Metabolism	603	LC/MS Pos Early	507	3350	203.223	1103	71-44-3	C00750	HMDB01256	2.73406e+06	2.18709e+06	2565489	4.97057e+06	5.84843e+06	1.45965e+06	1.33162e+06	21094726	7147912	1983704	7.04358e+06	1.65214e+06	6.09359e+06	1.1522e+06	7.35966e+06	11782028	1426538	4.63383e+06	8830928	4.9461e+06	18676242	3.0089e+06	9424570	6217163	11953107	2.09433e+06	4.04722e+06	5.2802e+06	7719663	5055349	2683148	4.13715e+06	982019	3.10574e+06	6.71267e+06	1.98544e+06	3.31207e+06
2697	sphinganine-1-phosphate	Lipid	Sphingolipid Synthesis	52605	LC/MS Pos Late	100001876	1431	382.272	520	19794-97-9		HMDB01383	83735	74173.1		151920	91239.9	70784.3	134790	99384.9	99438.2		170360		87962.4		220361	120896	42427.2	106154	63600.6	114512	130723	72948.5	127462		176342		99949.5	73098.5	131769	88086.1	112667	73640.1			122825	51854.2	111713
2803	sphingomyelin (d17:1/16:0, d18:1/15:0, d16:1/17:0)*	Lipid	Sphingomyelins	52433	LC/MS Pos Late	100006314	2082	689.559		121999-58-4			2206831	1.8861e+06	1.9787e+06	2.09072e+06	2.02852e+06	2157827	2.05514e+06	2555187	2.06403e+06	2.16281e+06	2.14588e+06	2.11307e+06	2.18732e+06	1.97754e+06	2357105	2.10004e+06	2.45237e+06	1.66805e+06	2.43823e+06	3.15442e+06	1.95675e+06	1.68966e+06	2.2352e+06	2.15314e+06	3177081	1524528	1.87269e+06	2.78591e+06	2.06353e+06	2.09463e+06	1.97878e+06	2.35922e+06	1825357	1.79238e+06	2313805	2.17375e+06	2.29168e+06
2789	sphingomyelin (d18:0/18:0, d19:0/17:0)*	Lipid	Dihydrosphingomyelins	57473	LC/MS Pos Late	100009027	2362	733.622				HMDB12087	1436457	980335	1389690	1.30102e+06	1.33119e+06	1.88034e+06	1.20664e+06	2.26376e+06	1.81758e+06	1.23637e+06	1.14062e+06	892364	1.22276e+06	1.31226e+06	1.69199e+06	1.90339e+06	1.18375e+06	1.4814e+06	1.42936e+06	2.08464e+06	1.31454e+06	1.47774e+06	1479802	2.1468e+06	1.84937e+06	1.38391e+06	1.73307e+06	1.10724e+06	1.13997e+06	1.50024e+06	1.74102e+06	2.06684e+06	1.24621e+06	1.67045e+06	1.3663e+06	1.14571e+06	1356051
2801	sphingomyelin (d18:1/14:0, d16:1/16:0)*	Lipid	Sphingomyelins	42463	LC/MS Pos Late	100004328	1998	675.544	11433862			HMDB12097	3.98859e+06	3827233	3.49382e+06	4.16201e+06	4.16094e+06	4.79585e+06	4930345	6811710	4440358	4826186	4396425	4653828	4.87026e+06	4.49499e+06	4261142	3.92409e+06	4.0196e+06	4.24284e+06	5.48828e+06	5.6572e+06	4957636	3.98419e+06	5.1625e+06	4.60194e+06	8316668	2995765	4.09016e+06	4741402	4.48603e+06	5.34883e+06	5231119	6.67008e+06	3.60527e+06	3.6644e+06	5.53973e+06	5.18967e+06	4.77016e+06
2806	sphingomyelin (d18:1/17:0, d17:1/18:0, d19:1/16:0)	Lipid	Sphingomyelins	52615	LC/MS Pos Late	100008920	2312	717.591		121999-64-2			6266328	3717248	4119649	4.21096e+06	4093144	6.14141e+06	3.70733e+06	6465310	4114714	3.62141e+06	3.93222e+06	4.52407e+06	4.20668e+06	3.8835e+06	4.87545e+06	5925470	5359306	2.77364e+06	4683290	5413389	4.48627e+06	4501257	4.5793e+06	5183926	5367414	4.42294e+06	4.55539e+06	5158816	3.66597e+06	4359583	4.10642e+06	4.42709e+06	4.54157e+06	4559340	3.99379e+06	3.88117e+06	4370325
2807	sphingomyelin (d18:1/18:1, d18:2/18:0)	Lipid	Sphingomyelins	37529	LC/MS Pos Late	100002106	2167	729.591	6443882	108392-10-5		HMDB12101	2.14317e+06	2.17832e+06	2.15809e+06	2.6684e+06	2.36592e+06	2776635	2.29349e+06	2768484	4.50128e+06	3.62404e+06	2.16294e+06	1.37638e+06	1509217	3.6814e+06	2.37069e+06	3895388	1.52679e+06	2952865	1.84217e+06	2.36891e+06	1.36476e+06	2.53012e+06	1.94762e+06	1.53093e+06	3.22959e+06	2.4089e+06	2199677	1.80335e+06	2.29037e+06	3.22787e+06	2.16506e+06	1.82264e+06	1713814	2.16079e+06	2.48687e+06	2.60799e+06	3.8398e+06
2808	sphingomyelin (d18:1/19:0, d19:1/18:0)*	Lipid	Sphingomyelins	57475	LC/MS Pos Late	100015787	2330	745.622					2.60621e+06	1.29575e+06	1721925	1.6811e+06	1.79067e+06	2145948	1.63166e+06	2.15999e+06	1.26926e+06	1.26035e+06	1.38871e+06	1.84251e+06	1.45131e+06	1.61881e+06	2.00799e+06	2731420	1.88454e+06	882654	1947429	1.59242e+06	1.6373e+06	1556206	1.66925e+06	1.63947e+06	2.29629e+06	1.40848e+06	2.00442e+06	1.92173e+06	1.36858e+06	1.98164e+06	1.58531e+06	1.97033e+06	1.27397e+06	1.96529e+06	1.48461e+06	1.17139e+06	1.4881e+06
2809	sphingomyelin (d18:1/20:0, d16:1/22:0)*	Lipid	Sphingomyelins	48490	LC/MS Pos Late	100006290	2685	759.638				HMDB12102	22833460	12061585	18712714	14666513	18659010	21478250	13845872	23138408	14380802	13880548	15618068	13711302	15987300	18739314	18023080	31206100	17822156	12504647	20589344	19467760	17411840	18043646	18086200	16578229	19467602	15748693	24302518	16636306	16237960	21266822	17341590	20279286	15473619	19671304	15158592	13382419	15476490
2812	sphingomyelin (d18:1/21:0, d17:1/22:0, d16:1/23:0)*	Lipid	Sphingomyelins	52495	LC/MS Pos Late	100009025	2793	773.653					1.56832e+06	1.17864e+06	1.61152e+06	1.17652e+06	1.42559e+06	2.17535e+06	1.2332e+06	1.47325e+06	1.27241e+06	1.02359e+06	1300085	1.29275e+06	1.37554e+06	1.27943e+06	1.57398e+06	2.03355e+06	1.30873e+06	952643	1.55982e+06	2.06533e+06	1.26783e+06	952580	1.79345e+06	1.24662e+06	2292589	1.198e+06	1.89918e+06	1.59224e+06	1.15512e+06	1.60073e+06	1.53571e+06	2.01481e+06	1.31292e+06	1.28868e+06	1.37446e+06		1.31973e+06
2814	sphingomyelin (d18:1/22:1, d18:2/22:0, d16:1/24:1)*	Lipid	Sphingomyelins	48493	LC/MS Pos Late	100006295	2666	785.653				HMDB12104	5281060	4.07082e+06	3.70367e+06	4214043	4648525	3.93488e+06	4655977	4.98017e+06	6129207	3.87516e+06	3.76032e+06	3897274	3.7659e+06	5.23119e+06	4.9604e+06	6.09359e+06	3083431	2.28391e+06	4265371	5.35239e+06	4.89146e+06	4373757	4755257	5.5023e+06	4534489	3743899	5903167	3882477	3577707	6.81003e+06	5.11887e+06	4.17694e+06	3.71919e+06	4.20348e+06	4.68916e+06	3793896	4475244
2815	sphingomyelin (d18:1/22:2, d18:2/22:1, d16:1/24:2)*	Lipid	Sphingomyelins	57477	LC/MS Pos Late	100006296	2209	783.638					2.95384e+06	1.38012e+06	1.89485e+06	1973273	1538789	3.20962e+06	1.96722e+06	1.8594e+06	1.67196e+06	1.03555e+06	1.60075e+06	1.50872e+06	1.48098e+06	1.5154e+06	2.39105e+06	3.3479e+06	1.9415e+06	855962	1.55131e+06	1.79006e+06	1.78517e+06	1.87352e+06	1901214	2.5946e+06	1.5446e+06	2.41389e+06	2126238	1.31925e+06	1.41766e+06	2.22108e+06	1.39105e+06	1.93501e+06	1.71927e+06	1.37511e+06	1.24546e+06	1.24331e+06	1.64937e+06
2817	sphingomyelin (d18:1/24:1, d18:2/24:0)*	Lipid	Sphingomyelins	47153	LC/MS Pos Late	100005986	3033	813.684		94359-13-4		HMDB12107	132410040	97021600	100061976	96782520	119377680	104490008	103796248	113226368	129899392	95911744	115263152	89630920	85727072	124997680	117353088	130487168	93047088	80378480	120112128	116700824	114635728	107865184	107122040	106135792	155207232	80687080	114165776	102911992	83013056	128407384	129221240	148050656	87126624	104050224	121816632	86278112	104626936
2797	sphingomyelin (d18:2/18:1)*	Lipid	Sphingomyelins	57474	LC/MS Pos Late	100015788	1904	727.575					7.3399e+06	6569789	6.04687e+06	5.51602e+06	8870500	10252035	5.90107e+06	7322764	8225179	5329697	7036381	3.93809e+06	6.88492e+06	6.66527e+06	9045547	11321418	3.04942e+06	10423579	8319527	7948665	3998391	6977264	7.33381e+06	4908656	7942127	4.34424e+06	6264076	8530670	7.10656e+06	12635561	3614045	6631720	5.07262e+06	5711186	5160539	3.14099e+06	7752606
2816	sphingomyelin (d18:2/23:0, d18:1/23:1, d17:1/24:1)*	Lipid	Sphingomyelins	52435	LC/MS Pos Late	100008956	2845	799.669					2.59336e+06	1.63021e+06	1.55833e+06	1.66791e+06	1.80352e+06	2.15936e+06	1.70941e+06	1.59376e+06	2.28251e+06	1.45261e+06	1.97694e+06	1.62858e+06	1.5906e+06	1.79045e+06	1.874e+06	2329364	1.53295e+06	1.18688e+06	2116760	2432712	1.61404e+06	2.08207e+06	1.89545e+06	1.97945e+06	2434129	1.01491e+06	1.83534e+06	1993741	1.40412e+06	2212382	1.98071e+06	2.60647e+06	1.43535e+06	1.71424e+06	2.02126e+06	1.12953e+06	1.89239e+06
2818	sphingomyelin (d18:2/24:1, d18:1/24:2)*	Lipid	Sphingomyelins	52437	LC/MS Pos Late	100008957	2635	811.669					59822528	32253012	37743288	42880396	42720044	58355040	41836324	40786004	39956676	28815924	41287676	40873596	39062196	35304904	54723120	60564064	43238600	24448374	47953924	43914424	44609396	41887448	46731080	50392360	44675548	42631876	45819016	40009628	33888940	44852912	39959568	48331420	40539960	39755172	29895660	29757716	40496988
2847	sphingosine	Lipid	Sphingosines	17747	LC/MS Pos Late	297	1393	300.29	5353955	123-78-4	C00319	HMDB00252	352573	410301	219263	191279	411584	501248	303158	439972	278134	257328	431676	174089	239857	182779	449503	257260	228678	383118	674207	401486	335919	437390	658716	424536	600687	181070	634942	203093	575561	879964	202766	311974	234179	314818	582294	191117	762250
2849	sphingosine 1-phosphate	Lipid	Sphingosines	34445	LC/MS Polar	100000626	1850	378.241	5283560	26993-30-6	C06124	HMDB00277	482279	586510	258481	626623	552195	553234	555020	894652	650170	449986	640777	439873	501765	371233	898045	568756	344829	592719	544676	537795	497235	510260	773945	377187	677106	427493	712738	537320	709796	616107	532940	513960	273136	463502	722957	415702	534651
4548	stachydrine	Xenobiotics	Food Component/Plant	34384	LC/MS Pos Early	100001296	1440	144.102	115244	4136-37-2	C10172	HMDB04827	550201984	383219008	456836288	311445856	475211872	644874624	291324544	556183680	483943872	450200192	364369664	385252928	512063584	339304064	643778240	395484064	411221664	464146528	651342400	513860896	510243360	577194496	782705728	385356832	534836544	528019712	602684032	485886912	558675136	483017344	454129312	404830560	388949120	467636064	547382016	424685056	513006976
1345	stearate (18:0)	Lipid	Long Chain Saturated Fatty Acid	1358	LC/MS Neg	439	5872	283.264	5281	57-11-4	C01530	HMDB00827	636195456	733873152	774460160	973567168	666373568	756707648	1647462144	1154567936	1138839936	894895936	908702464	1223895296	703785344	1348640128	1532978176	1662139264	865961920	763490432	692155136	859458880	1727080704	1036807936	1110388224	910898624	742972352	721628288	1199766144	1624813952	1878314880	1037188288	803069056	1100239488	2308637184	1930925312	981217728	2746853632	613088320
1384	stearidonate (18:4n3)	Lipid	Long Chain Polyunsaturated Fatty Acid (n3 and n6)	33969	LC/MS Neg	100001229	5395	275.202	5312508	111174-40-4	C16300	HMDB06547	260185	126744		328577	201408	153938	1.08771e+06	105572	2.51494e+06	1236853	196216	3181848	496576	1.17982e+06	7.6795e+06	1.44364e+06	141884			143957	5.37529e+06	63319.3	1116260		169780	210556	235362	2.38805e+06	1.02255e+06	92994.9		139670	10975272	2120219	148513	11060748	113962
2793	stearoyl sphingomyelin (d18:1/18:0)	Lipid	Sphingomyelins	19503	LC/MS Pos Late	1538	2400	731.606	6453725	85187-10-6;85187-10-6	C00550	HMDB01348	45452084	27307100	39185824	28797090	33524316	49492276	27562198	42283280	31025712	29530710	29897544	24491392	31006796	38002980	34489500	72726768	39322372	26386974	31851020	40229304	36106284	36084536	34900392	34677156	33040788	39000868	51844480	27191184	30499490	44067772	30610480	37869780	30734254	36647316	29848670	27695112	28627590
1650	stearoylcarnitine (C18)	Lipid	Fatty Acid Metabolism (Acyl Carnitine, Long Chain Saturated)	34409	LC/MS Pos Late	100001391	1485	428.373	6426855	18822-91-8		HMDB00848	292183	242226	515446	250744	317875	393711	466859	434937	661885	694882	257701	430903	225038	868353	462588	2.57649e+06	436332	321200	308150	292458	619590	571660	221855	266934	317018	469765	1.18e+06	438138	283536	549390	260937	642786	651777	448383	373236	811943	282224
1500	suberate (C8-DC)	Lipid	Fatty Acid, Dicarboxylate	15730	LC/MS Polar	100000016	2577.6	173.082	10457	505-48-6	C08278	HMDB00893	386946	324103	554874	415096	820256	519394	362181	577278	814751	621807	697486	695289	481006	706080	1.04795e+06	702348	544104	895394	1.0611e+06	1.10275e+06	734178	423312	461738	420346	767839	683245	359654	519800	475533	382111	600048	610293	2.73338e+06	378107	675919	1.12503e+06	457568
1292	succinate	Energy	TCA Cycle	1437	LC/MS Polar	252	3149	117.019	1110	110-15-6	C00042	HMDB00254	198242384	158694688	270714592	129697960	190593920	247096864	181188544	213332944	188095200	188422016	227511744	244143728	249493840	224389136	251253600	215278784	250061888	372027104	269375168	311808160	118058672	217227216	220110464	196183104	228236832	210644560	231491360	229867280	209675072	207607040	214894240	272700640	270713440	254485856	124546320	237379632	175852128
1291	succinylcarnitine (C4-DC)	Energy	TCA Cycle	37058	LC/MS Pos Early	100001948	2291	262.128	71464481	256928-74-2		HMDB61717	2.00327e+06	1.65191e+06	1.63962e+06	1.33751e+06	2.11763e+06	1.94531e+06	1.49466e+06	1.88112e+06	2.47729e+06	2.40131e+06	1.82385e+06	1.80197e+06	1.94725e+06	1.47605e+06	1.63378e+06	2.45759e+06	1410299	1.87604e+06	2.25333e+06	2.4297e+06	2.36459e+06	1.75129e+06	3.66376e+06	2.78283e+06	1821367	1811776	2.18769e+06	2.92341e+06	2.76295e+06	1.93526e+06	2.50951e+06	2.09273e+06	2.87766e+06	1.94288e+06	1.8518e+06	3.07975e+06	2.62964e+06
1172	sucrose	Carbohydrate	Disaccharides and Oligosaccharides	1519	LC/MS Neg	935	865	341.109	5988	57-50-1	C00089	HMDB00258	2404429	756182	1.61363e+06	1.60944e+06	2.34694e+06	1.60094e+06	419530	2.93978e+06	557500	538484	1524490	678965	927572	279437	1.0483e+06	82750.4	1.51231e+06	1.96657e+06	2.69338e+06	2821889	1.31473e+06	1435403	1.64314e+06	1.62288e+06	1.61786e+06	1.58381e+06	1.13967e+06	1.43131e+06	1.58132e+06	1.71781e+06	583384	1.98635e+06	503186	1.22485e+06	2190927	496513	942240
5223	sulfate*	Xenobiotics	Chemical	46960	LC/MS Neg	100002528	616	96.9601	1118	14808-79-8	C00059	HMDB01448	761567424	540712896	655435840	423390240	430008992	595308160	620645696	456874144	585542528	446800416	576063168	512631488	456978176	728252032	560387904	452644032	525308352	603651840	493737440	725186624	440996352	850329344	614516160	604766336	750650688	379407136	756631168	600791872	637717376	787549120	676137728	688195904	514183712	576967936	634622464	552572480	709085632
4683	tartronate (hydroxymalonate)	Xenobiotics	Food Component/Plant	20693	LC/MS Neg	100000840	610	118.999	45	80-69-3	C02287	HMDB35227	3.72246e+06	3.49068e+06	3.42426e+06	3.89393e+06	1.82055e+06	3.29417e+06	5090641	2.12396e+06	3.55717e+06	4988156	4.36594e+06	2.1752e+06	2.00874e+06	4.90732e+06	2070307	2.0944e+06	4.23499e+06	3.7757e+06	4.36134e+06	7.16924e+06	2.6194e+06	5.29004e+06	5.37667e+06	5.20534e+06	6.06145e+06	3.52878e+06	5842765	6064371	4231068	6.12678e+06	5312532	5059639	5505640	5671143	6.47097e+06	4856637	6.79702e+06
406	taurine	Amino Acid	Methionine, Cysteine, SAM and Taurine Metabolism	2125	LC/MS Pos Early	512	660	126.022	1123	107-35-7	C00245	HMDB00251	136983104	128072440	255572672	125321896	195962336	104571680	106169024	314176000	254301216	130270664	269069376	232260288	176883264	194826384	320401888	173013040	180501984	125298736	247841632	200582432	142417968	167182064	220732352	153503664	174515248	127691536	134989344	364782240	208362016	141140704	86564560	150767872	108965568	133057280	202139744	93932920	137631488
3096	taurochenodeoxycholate	Lipid	Primary Bile Acid Metabolism	18494	LC/MS Neg	1629	5250	498.289	387316	6009-98-9	C05465	HMDB00951	108793576	151478592	105875976	175148496	106492016	111345400	90576848	117816880	104075872	73238368	78112344	55335904	115429960	97829360	49137780	12283893	136823520	99746664	99791264	158605824	71296224	82076040	96059480	102828704	167154176	92039528	190513488	105597416	106888144	114307872	91327952	83298184	10577917	115326112	93377960	34051168	98367304
3089	taurocholate	Lipid	Primary Bile Acid Metabolism	18497	LC/MS Neg	1648	5150	514.284	6675	145-42-6	C05122	HMDB00036	35209964	25442700	10956621	25782724	20567378	31592758	12176792	22960752	29335242	9051731	11983258	16033502	16547624	19106620	20770046	1720862	29593686	21438788	20783704	20488532	8749930	7.73562e+06	21101376	30762996	25514412	50686124	87269768	22976336	14680321	16318394	16472903	13257904	1033797	32328452	17523344	9160509	16368053
3156	taurohyodeoxycholic acid	Lipid	Secondary Bile Acid Metabolism	43588	LC/MS Neg	100003869	5073	498.289	119046	38411-85-7			11736388	9160775	5793483	9972605	7.18094e+06	9876835	5.0392e+06	6.05675e+06	5021795	2.7339e+06	4.85045e+06	3781713	4411850	5.03831e+06	3.05899e+06	613711	9486231	7172385	6394463	8.34478e+06	3751226	3.79048e+06	7.3361e+06	8472633	9920122	3.79033e+06	15167434	9317841	6787795	6.16368e+06	6829427	3.78434e+06	243662	8424885	7.6514e+06	1.59265e+06	8819151
3130	taurolithocholate	Lipid	Secondary Bile Acid Metabolism	31889	LC/MS Neg	100001065	5345	482.295	10595	516-90-5	C02592	HMDB00722	4.12525e+06	3298071	3.75753e+06	5.55628e+06	5.0591e+06	5781963	3.57007e+06	4954625	1.75157e+06	4.07151e+06	3.64289e+06	1.91819e+06	2.03176e+06	2398210	2844749	634598	7.08843e+06	3136303	6.09977e+06	5.74922e+06	1.54076e+06	2.79531e+06	3192786	4.05099e+06	6599917	3.42913e+06	5.35552e+06	3.628e+06	5524065	4347964	2.431e+06	2.25133e+06	636861	4.68118e+06	4346693	1.40953e+06	4.54228e+06
3131	taurolithocholate 3-sulfate	Lipid	Secondary Bile Acid Metabolism	36850	LC/MS Neg	100001658	5027	280.622	440071	64936-83-0	C03642	HMDB02580	2.01636e+06	1399665	1623110	4.51585e+06	2524641	3.29801e+06	3399845	2.08813e+06	907383	1.17024e+06	1.56354e+06	998130	827522	533857	3.61111e+06	1.74754e+06	3978682	2.29254e+06	1.6809e+06	2.51378e+06	1.3415e+06	2.12591e+06	1779547	2.30833e+06	3131287	723664	4057122	4945556	1445986	2.07032e+06	1.83579e+06	1141931	425529	3.55608e+06	2.39331e+06	2.67287e+06	4624339
3145	tauroursodeoxycholate	Lipid	Secondary Bile Acid Metabolism	39378	LC/MS Neg	100002912	5025	498.289	9848818	14605-22-2		HMDB00874	308722	702214	524421	776829	294379	307066	188517	408899	136467	152153	281095	127393	205468	178102	383506	37252.7	218391	336660	361272	972933	226195	334362	568762	225005	520269	146991	333536	526818	571890	244033	344327	236648	26553.3	356987	330732	171612	380857
1515	tetradecanedioate (C14)	Lipid	Fatty Acid, Dicarboxylate	35669	LC/MS Neg	100001613	3985	257.176	13185	821-38-5		HMDB00872	171137	142163	120917	130515	203061	203110	248155	303488	442780	245466	138882	204983	170649	160357	885294	340209	125590	249289	238768	314440	679908	194772	255869	120797	209678	100591	240464	252217	253791	220176	192154	162252	1.71211e+06	433946	192163	2106827	173980
5365	thioproline	Xenobiotics	Chemical	53231	LC/MS Pos Early	100009232	1250	134.027	93176	34592-47-4			1.12706e+06	1.14586e+06	1.5103e+06	1.97173e+06	1.83025e+06	1.08255e+06	1.44121e+06	1.80031e+06	2.16139e+06	2091024	1.45126e+06	983327	1.50546e+06	1.18892e+06	1.85566e+06	2289420	1.24793e+06	1.2345e+06	928486	1.1091e+06	2.35625e+06	707021	1.00754e+06	1.32539e+06	1.75448e+06	929443	695475	1.53401e+06	816461	744269	1235513	1.29891e+06		978278	1.40236e+06	1.09563e+06	1.0246e+06
3961	threonate	Cofactors and Vitamins	Ascorbate and Aldarate Metabolism	27738	LC/MS Polar	100001022	2384	135.03	151152	70753-61-6	C01620	HMDB00943	705584768	363163584	428352352	311378176	507941440	489095072	429062304	439002560	595931776	706827968	621122176	658708096	399946016	650687168	474176096	531115488	516735712	786972224	368788672	531098272	306611680	462296288	327815936	329921056	550290624	569452096	340852192	419402176	293697696	415691104	419601248	309165984	606701248	485817056	248286944	498674336	455378944
16	threonine	Amino Acid	Glycine, Serine and Threonine Metabolism	1284	LC/MS Pos Early	564	1514	120.066	6288	72-19-5	C00188	HMDB00167	2314119168	2127676416	1761879168	2889149952	3492308224	2853946112	2420198400	1642312576	1725270144	2915702784	1928211584	3516088320	2288896768	1549804032	2036332416	2028407552	2157725696	2393099008	2267780096	3869392896	1658697728	3524230656	2872923648	2650665984	2745329920	1869437568	2018753920	2066226432	2790155776	2678654720	2598893056	1862379008	2724822784	1482580736	3700958464	3635246848	3447755520
3889	thymidine	Nucleotide	Pyrimidine Metabolism, Thymine containing	2183	LC/MS Neg	872	1963.7	241.083	5789	50-89-5	C00214	HMDB00273	1.9437e+06	985600	1.14814e+06	1.19385e+06	956166	2.12996e+06	1.23818e+06	1.32724e+06	1.18564e+06	1.55995e+06	1.11712e+06	1.10554e+06	848630	1.18517e+06	1.68629e+06	1.28955e+06	1.18831e+06	1.63007e+06	1112273	1.10688e+06	1.25239e+06	1.24953e+06	1268983	1.40727e+06	1.30277e+06	1.56937e+06	1.36517e+06	1.12764e+06	1.10061e+06	1588712	1.21647e+06	1.25496e+06	1.82948e+06	1.2048e+06	1.08013e+06	1.63346e+06	1.7027e+06
3892	thymine	Nucleotide	Pyrimidine Metabolism, Thymine containing	604	LC/MS Neg	882	1654	125.036	1135	65-71-4	C00178	HMDB00262		22721.7	9841.42	26005.1	35047.6	42375.2		56178.5		14968			32046.1	28581.7	24554.6		43103.9	47974.8	46434.3	62867.4	58391.8		46507.6		36101.4	20654.7	37411.8		26611.3	33985.8			42067.8		34030.5		32506.6
224	thyroxine	Amino Acid	Tyrosine Metabolism	2761	LC/MS Neg	1094	4808	775.679	5819	51-48-9	C01829	HMDB01918		59652.3	68534.6	84557	39387.5	38943.5	99938.3	49162.3	95115	59674.5	65059.9	76599.5	44365.5	87108.6	44739.5	121749	90229.8	22932.9	72554.3	85763.6	98517.7	94575.8	67136.5	83854.1	53524.9	83123.4	84294.9	99486.5	153720	162534	66043.6	36989	44225.5	54729.4	71520.2	77737.9	78834.1
441	hydroxyproline	Amino Acid	Urea cycle; Arginine and Proline Metabolism	32306	LC/MS Pos Early	1001	1064	132.065	5810	51-35-4	C01157	HMDB00725	1329593856	713650304	911215872	868202432	1662598400	934646592	1285867264	883725440	954636928	967592448	1677316736	1697519744	773327936	811494656	1138736640	996027136	728659456	843545856	1056213184	796907072	822159296	1291907328	1230389632	1039607040	696285568	732219840	679283008	890822784	1138991744	898209920	1293357824	1166334976	980584704	1070905216	822066176	966309312	1198192256
74	trans-urocanate	Amino Acid	Histidine Metabolism	607	LC/MS Polar	537	1882.5	137.036	736715	104-98-3	C00785	HMDB00301	645275	283775	612914	1.18892e+06	509842	242365	417806	761144	691328	502267	584297	844041	256685	1.82477e+06	245620	576492	1.35731e+06	918507	516941	946312	1.98276e+06	276667	426740		1.0703e+06	484782	662703	1.13539e+06	779420	660182	801134	1.18133e+06	368150	403497	3.77042e+06	1.01453e+06	464685
2795	tricosanoyl sphingomyelin (d18:1/23:0)*	Lipid	Sphingomyelins	52436	LC/MS Pos Late	100008955	3200	801.684				HMDB12105	17086472	14291101	14595624	12844270	17230046	16922630	14743620	14869422	14963298	11972854	13744419	12954051	16712869	15283710	17597386	18929622	13379384	11850969	17232894	18585232	15010302	16056565	18439316	12885508	20026338	13110386	15342009	17550706	13357525	15028656	16890408	21916786	12576718	14738414	13928845	10749442	12883458
3933	trigonelline (N'-methylnicotinate)	Cofactors and Vitamins	Nicotinate and Nicotinamide Metabolism	32401	LC/MS Pos Early	100001092	1388	138.055	5570	535-83-1	C01004	HMDB00875	61732668	43513248	75560912	28508618	67038508	79978872	10353551	92240464	20487794	50290772	104519064	26064630	52449572	15400587	28475872	21172170	91878264	72344696	109174912	119358256	31817384	100756488	62290000	47981820	83237680	71816424	45412668	55671492	63847664	82732792	41265788	53773976	27057822	16660219	83230456	17876850	61103948
1985	trimethylamine N-oxide	Lipid	Phospholipid Metabolism	40406	LC/MS Pos Early	100003397	2100	76.0757	1145	1184-78-7	C01104	HMDB00925	17354290	24459630	32996546	30506376	23500534	35010104	20957794	20726594	18115260	19148050	20558968	29486538	23707124	18438040	24104128	12638718	15316428	30919516	21259192	37530140	15809435	15662473	44746224	27694612	18193984	24492326	20035134	67498128	36765344	15140701	14524165	18180422	15738014	33238212	14520268	17650786	26661974
229	tryptophan	Amino Acid	Tryptophan Metabolism	54	LC/MS Pos Early	565	2986	205.097	6305	73-22-3	C00078	HMDB00929	423919424	421584928	357200704	418947776	409418816	461870496	439491552	516892480	389750240	507332512	511710464	428308640	377563360	357935840	316010528	418695552	435448352	381191840	434536736	658881984	391118432	426190048	497140384	498414048	508603296	339628352	467549472	536921280	475020352	532197376	497935008	503081216	347671968	381114720	566565824	438786592	516255296
152	tyrosine	Amino Acid	Tyrosine Metabolism	1299	LC/MS Pos Early	815	2430	182.081	6057	60-18-4	C00082	HMDB00158	520657120	640752768	521225440	428414816	644421760	580321408	523303232	424990176	826180992	612756992	640886656	644147200	675146176	580329088	825360832	517173216	553553600	471250208	647048768	720123072	663433728	817914688	712268608	872172032	609709568	381554336	636473792	534322272	508104064	620138368	572648704	515845728	594571648	599453888	503767872	769868992	971481600
3838	uracil	Nucleotide	Pyrimidine Metabolism, Uracil containing	605	LC/MS Pos Early	825	827	113.035	1174	66-22-8	C00106	HMDB00300	319862	537929	376303	416004	566461	598286	310643	670923	696576	454564	440240	357933	492590	834437	688616	384735	318715	756720	553543	486571	651459	519363	475284	539498	694420	387770	324828	708890	469911	491039	325593	382149	437465	455830	386108	675123	495493
3753	urate	Nucleotide	Purine Metabolism, (Hypo)Xanthine/Inosine containing	1604	LC/MS Neg	1134	757.1	167.021	1175	69-93-2;120K5305	C00366	HMDB00289	215203200	120682184	175070768	114519328	147953280	230553120	118385616	357719136	116012064	249930848	176258768	150294576	179660160	160461680	121480896	162908528	164321664	267801408	215572464	389221088	134296064	201262368	202435376	137348448	208396848	150974016	193119472	269014240	256497504	245365376	199023504	198077104	219762448	106258336	293540000	244409072	155251472
416	urea	Amino Acid	Urea cycle; Arginine and Proline Metabolism	1670	LC/MS Pos Early	533	700	121.072	1176	57-13-6	C00086	HMDB00294								110374736
3837	uridine	Nucleotide	Pyrimidine Metabolism, Uracil containing	606	LC/MS Neg	535	1457.6	243.062	6029	58-96-8	C00299	HMDB00296	43853376	30954634	38667988	36459600	35843712	43699804	44703932	48393544	61024424	41848740	42063524	42020364	31295108	57116868	51202928	47157036	31834566	51056464	33482072	33880396	35780108	37294448	44483272	42365876	47641136	33421242	42032084	42099984	38970044	46790468	34503040	48677348	46090376	36400772	44452120	62540804	36559876
354	valine	Amino Acid	Leucine, Isoleucine and Valine Metabolism	1649	LC/MS Pos Early	566	2479	118.086	6287	72-18-4	C00183	HMDB00883	1321496192	1306451456	995853568	1054180416	1750792832	1197039872	1472746368	2259393792	1069385408	1536674432	2059011456	1418460672	940464192	929941184	1009945920	1320056064	1346036864	1615528576	1386180992	2531774208	1542715648	1402722816	1408575616	1413228928	1641825920	1484273408	946436352	1725546496	1208833664	1681786496	1568946560	1656241920	1230122496	1149429632	2214626816	1873497600	1855246208
939	valylglycine	Peptide	Dipeptide	40475	LC/MS Neg	100003641	1506	173.093	136487	686-43-1		HMDB29127	707306	2.08894e+06	1.38373e+06	2.19523e+06	964519	2449135	2160775	1556364	1.89423e+06	1.01523e+06	3.21402e+06	1.17887e+06	1.61759e+06	1.00971e+06	2.04576e+06	1408161	1.94574e+06	1.96647e+06	2.93931e+06	3501355	2.12026e+06	2312083	3.46426e+06	3.64709e+06	2.53825e+06	2.19475e+06	2.86142e+06	3.40368e+06	2.18717e+06	2.61048e+06	2.13956e+06	3.37444e+06	1709178	3.08682e+06	3358845	2.31568e+06	3.054e+06
183	vanillactate	Amino Acid	Tyrosine Metabolism	54910	LC/MS Neg	100006129	1625	211.061	160637	2475-56-1		HMDB00913	157029	107305	147635	97279.7	125051	379199	111907	273906	98134.3	182278	163638	126761	186584	80577.4	182054	139247	190347	184758	289900	303485	107600	143347	238354	147393	153294	247511	149679	257982	202798	198558	186742	168511	125713	129116	192405	106254	131441
3745	xanthine	Nucleotide	Purine Metabolism, (Hypo)Xanthine/Inosine containing	3147	LC/MS Neg	1004	910	151.026	1188	69-89-6	C00385	HMDB00292	28140664	30468658	30188990	16990578	23713820	24150284	24769710	32999696	26872222	22703046	40972824	27840284	21658428	25495274	25035592	20109946	21980770	28025344	31542828	30289184	21240810	22436268	33833660	31327584	24303122	21593860	23528484	29723774	29105216	28381516	36398248	31586424	33279524	18881088	35854152	27319306	32335748
3747	xanthosine	Nucleotide	Purine Metabolism, (Hypo)Xanthine/Inosine containing	15136	LC/MS Polar	100000299	2305	283.068	64959	146-80-5	C01762	HMDB00299	103317		134411	101625	129963	127409	91081.7			101447	169842	168131	171878	86482.6	172434	139394	117446	198886	238146	157915	119652	192395	185584	91530.9	163970	161744	242565	139151	169210	158947	188353	138732	266873	86646.5	117941	182518
1117	xylose	Carbohydrate	Pentose Metabolism	15581	LC/MS Polar	826	1727	195.051	135191	609-06-3	C00181	HMDB00098	968995	865475	467737	852453	1.00801e+06	864660	1.19737e+06	1.106e+06	859834	821939	838389	1.02371e+06	972966	1110088	559629	286692	689318	1.00336e+06	1.12697e+06	240342	595716	1.12042e+06	1138236	528550	950264	1.1281e+06	1.42642e+06	475702	949939	1.06734e+06	881958	471872	1.19391e+06	1369124	693902	1.17748e+06	926326
[truncated: 213 more columns]
