# Supplementary material for: Identification of circulating metabolites associated with wooden breast and white striping
Source: PLoS One. 2022 Sep 26;17(9):e0274208. doi: 10.1371/journal.pone.0274208 (PMC9512222; doi:10.1371/journal.pone.0274208)
Supplement: S2 Table — (CSV) [file pone.0274208.s002.csv]

S2 Table. Results of post-hoc analysis for metabolites significantly associated (q-value < 0.05) with wooden breast score.
Metabolite Name	Metabolite ID	Estimated Marginal Mean	SE	Lower Confidence Limit	Upper Confidence Limit	p-value	q-value	Super Pathway	Sub Pathway	Platform	Metabolon Chemical ID	RI	Mass	PUBCHEM	CAS	KEGG	HMDB
1-(1-enyl-palmitoyl)-2-arachidonoyl-GPC (P-16:0/20:4)	COMPID.52689	-0.569808328	0.148620143	-0.864793711	-0.274822944	4.09E-09	1.70E-07	Lipid	Plasmalogen	LC/MS Pos Late	100009014	2154	766.5745	NA			HMDB11220
1-(1-enyl-palmitoyl)-2-arachidonoyl-GPC (P-16:0/20:4)	COMPID.52689	-0.546300062	0.198705106	-0.938080332	-0.154519793	4.09E-09	1.70E-07	Lipid	Plasmalogen	LC/MS Pos Late	100009014	2154	766.5745	NA			HMDB11220
1-(1-enyl-palmitoyl)-2-arachidonoyl-GPC (P-16:0/20:4)	COMPID.52689	0.16884967	0.119302623	-0.071302179	0.40900152	4.09E-09	1.70E-07	Lipid	Plasmalogen	LC/MS Pos Late	100009014	2154	766.5745	NA			HMDB11220
1-(1-enyl-palmitoyl)-2-arachidonoyl-GPC (P-16:0/20:4)	COMPID.52689	0.74806873	0.211964648	0.330010219	1.166127241	4.09E-09	1.70E-07	Lipid	Plasmalogen	LC/MS Pos Late	100009014	2154	766.5745	NA			HMDB11220
1-(1-enyl-palmitoyl)-2-linoleoyl-GPC (P-16:0/18:2)	COMPID.52682	-0.4288024	0.148225439	-0.723017551	-0.134587249	1.06E-06	2.94E-05	Lipid	Plasmalogen	LC/MS Pos Late	100009009	2226	742.5745	NA			HMDB11211
1-(1-enyl-palmitoyl)-2-linoleoyl-GPC (P-16:0/18:2)	COMPID.52682	-0.69270867	0.198556085	-1.084195047	-0.301222293	1.06E-06	2.94E-05	Lipid	Plasmalogen	LC/MS Pos Late	100009009	2226	742.5745	NA			HMDB11211
1-(1-enyl-palmitoyl)-2-linoleoyl-GPC (P-16:0/18:2)	COMPID.52682	0.114350139	0.118749357	-0.124753978	0.353454255	1.06E-06	2.94E-05	Lipid	Plasmalogen	LC/MS Pos Late	100009009	2226	742.5745	NA			HMDB11211
1-(1-enyl-palmitoyl)-2-linoleoyl-GPC (P-16:0/18:2)	COMPID.52682	0.521377426	0.211770941	0.103701023	0.93905383	1.06E-06	2.94E-05	Lipid	Plasmalogen	LC/MS Pos Late	100009009	2226	742.5745	NA			HMDB11211
1-(1-enyl-palmitoyl)-2-oleoyl-GPC (P-16:0/18:1)	COMPID.52478	-0.302016096	0.152117674	-0.60407021	3.80E-05	0.002563044	0.021371335	Lipid	Plasmalogen	LC/MS Pos Late	100009007	2443	744.5902	NA
1-(1-enyl-palmitoyl)-2-oleoyl-GPC (P-16:0/18:1)	COMPID.52478	-0.526586812	0.207898508	-0.936485925	-0.116687699	0.002563044	0.021371335	Lipid	Plasmalogen	LC/MS Pos Late	100009007	2443	744.5902	NA
1-(1-enyl-palmitoyl)-2-oleoyl-GPC (P-16:0/18:1)	COMPID.52478	0.121981717	0.119247653	-0.118815512	0.362778946	0.002563044	0.021371335	Lipid	Plasmalogen	LC/MS Pos Late	100009007	2443	744.5902	NA
1-(1-enyl-palmitoyl)-2-oleoyl-GPC (P-16:0/18:1)	COMPID.52478	0.226754821	0.221363138	-0.209831596	0.663341239	0.002563044	0.021371335	Lipid	Plasmalogen	LC/MS Pos Late	100009007	2443	744.5902	NA
1-(1-enyl-palmitoyl)-2-oleoyl-GPE (P-16:0/18:1)	COMPID.52477	-0.491198921	0.138138181	-0.765384677	-0.217013165	1.35E-05	0.000269378	Lipid	Plasmalogen	LC/MS Pos Late	100009005	2600	702.5432	NA			HMDB11342
1-(1-enyl-palmitoyl)-2-oleoyl-GPE (P-16:0/18:1)	COMPID.52477	-0.382461591	0.202211695	-0.781052766	0.016129585	1.35E-05	0.000269378	Lipid	Plasmalogen	LC/MS Pos Late	100009005	2600	702.5432	NA			HMDB11342
1-(1-enyl-palmitoyl)-2-oleoyl-GPE (P-16:0/18:1)	COMPID.52477	0.273197719	0.099167594	0.07151424	0.474881198	1.35E-05	0.000269378	Lipid	Plasmalogen	LC/MS Pos Late	100009005	2600	702.5432	NA			HMDB11342
1-(1-enyl-palmitoyl)-2-oleoyl-GPE (P-16:0/18:1)	COMPID.52477	0.09681026	0.214166362	-0.325466517	0.519087037	1.35E-05	0.000269378	Lipid	Plasmalogen	LC/MS Pos Late	100009005	2600	702.5432	NA			HMDB11342
1-(1-enyl-palmitoyl)-2-palmitoyl-GPC (P-16:0/16:0)	COMPID.52716	-0.395614784	0.142376115	-0.678353302	-0.112876267	2.91E-05	0.000512381	Lipid	Plasmalogen	LC/MS Pos Late	100009162	2454	718.5745	11146967			HMDB11206
1-(1-enyl-palmitoyl)-2-palmitoyl-GPC (P-16:0/16:0)	COMPID.52716	-0.64118629	0.203068586	-1.041513266	-0.240859314	2.91E-05	0.000512381	Lipid	Plasmalogen	LC/MS Pos Late	100009162	2454	718.5745	11146967			HMDB11206
1-(1-enyl-palmitoyl)-2-palmitoyl-GPC (P-16:0/16:0)	COMPID.52716	0.143487903	0.105961871	-0.071616847	0.358592654	2.91E-05	0.000512381	Lipid	Plasmalogen	LC/MS Pos Late	100009162	2454	718.5745	11146967			HMDB11206
1-(1-enyl-palmitoyl)-2-palmitoyl-GPC (P-16:0/16:0)	COMPID.52716	0.416182628	0.215494021	-0.008768706	0.841133962	2.91E-05	0.000512381	Lipid	Plasmalogen	LC/MS Pos Late	100009162	2454	718.5745	11146967			HMDB11206
1-(1-enyl-stearoyl)-2-arachidonoyl-GPE (P-18:0/20:4)	COMPID.52475	-0.315546743	0.146423048	-0.606260809	-0.024832676	0.002526626	0.021371335	Lipid	Plasmalogen	LC/MS Pos Late	100008999	2511	752.5589	9547058			HMDB05779
1-(1-enyl-stearoyl)-2-arachidonoyl-GPE (P-18:0/20:4)	COMPID.52475	-0.42176326	0.211768503	-0.839216275	-0.004310245	0.002526626	0.021371335	Lipid	Plasmalogen	LC/MS Pos Late	100008999	2511	752.5589	9547058			HMDB05779
1-(1-enyl-stearoyl)-2-arachidonoyl-GPE (P-18:0/20:4)	COMPID.52475	0.064556022	0.10693782	-0.152787037	0.281899081	0.002526626	0.021371335	Lipid	Plasmalogen	LC/MS Pos Late	100008999	2511	752.5589	9547058			HMDB05779
1-(1-enyl-stearoyl)-2-arachidonoyl-GPE (P-18:0/20:4)	COMPID.52475	0.518347465	0.224489823	0.075686747	0.961008183	0.002526626	0.021371335	Lipid	Plasmalogen	LC/MS Pos Late	100008999	2511	752.5589	9547058			HMDB05779
1-(1-enyl-stearoyl)-2-linoleoyl-GPE (P-18:0/18:2)	COMPID.52748	-0.148620325	0.14677252	-0.439925782	0.142685133	0.002220604	0.019560129	Lipid	Plasmalogen	LC/MS Pos Late	100009225	2633	728.5589	NA			HMDB11376
1-(1-enyl-stearoyl)-2-linoleoyl-GPE (P-18:0/18:2)	COMPID.52748	-0.326528932	0.195881648	-0.712742249	0.059684386	0.002220604	0.019560129	Lipid	Plasmalogen	LC/MS Pos Late	100009225	2633	728.5589	NA			HMDB11376
1-(1-enyl-stearoyl)-2-linoleoyl-GPE (P-18:0/18:2)	COMPID.52748	0.17900142	0.118039373	-0.058545677	0.416548517	0.002220604	0.019560129	Lipid	Plasmalogen	LC/MS Pos Late	100009225	2633	728.5589	NA			HMDB11376
1-(1-enyl-stearoyl)-2-linoleoyl-GPE (P-18:0/18:2)	COMPID.52748	0.530564918	0.208985283	0.118382682	0.942747154	0.002220604	0.019560129	Lipid	Plasmalogen	LC/MS Pos Late	100009225	2633	728.5589	NA			HMDB11376
1-(1-enyl-stearoyl)-GPE (P-18:0)	COMPID.39271	0.001051663	0.148371955	-0.293607354	0.29571068	0.003556179	0.027895542	Lipid	Lysoplasmalogen	LC/MS Pos Late	100003001	1649	466.3292	NA
1-(1-enyl-stearoyl)-GPE (P-18:0)	COMPID.39271	-0.617796546	0.210513145	-1.032808084	-0.202785008	0.003556179	0.027895542	Lipid	Lysoplasmalogen	LC/MS Pos Late	100003001	1649	466.3292	NA
1-(1-enyl-stearoyl)-GPE (P-18:0)	COMPID.39271	0.144664774	0.111182848	-0.080917091	0.37024664	0.003556179	0.027895542	Lipid	Lysoplasmalogen	LC/MS Pos Late	100003001	1649	466.3292	NA
1-(1-enyl-stearoyl)-GPE (P-18:0)	COMPID.39271	0.31442333	0.22348384	-0.126294092	0.755140752	0.003556179	0.027895542	Lipid	Lysoplasmalogen	LC/MS Pos Late	100003001	1649	466.3292	NA
1-arachidonoyl-GPC (20:4)	COMPID.33228	-0.048148673	0.144952484	-0.336001635	0.239704289	0.007087297	0.043344415	Lipid	Lysophospholipid	LC/MS Pos Late	100001551	1460	544.3398	NA		C05208	HMDB10395
1-arachidonoyl-GPC (20:4)	COMPID.33228	-0.626074836	0.206867797	-1.033890547	-0.218259125	0.007087297	0.043344415	Lipid	Lysophospholipid	LC/MS Pos Late	100001551	1460	544.3398	NA		C05208	HMDB10395
1-arachidonoyl-GPC (20:4)	COMPID.33228	0.103625781	0.107793558	-0.115210234	0.322461797	0.007087297	0.043344415	Lipid	Lysophospholipid	LC/MS Pos Late	100001551	1460	544.3398	NA		C05208	HMDB10395
1-arachidonoyl-GPC (20:4)	COMPID.33228	0.187681007	0.219515615	-0.245199659	0.620561674	0.007087297	0.043344415	Lipid	Lysophospholipid	LC/MS Pos Late	100001551	1460	544.3398	NA		C05208	HMDB10395
1-linoleoyl-GPC (18:2)	COMPID.34419	-0.031400757	0.132700817	-0.294234835	0.231433322	0.006686706	0.042199358	Lipid	Lysophospholipid	LC/MS Pos Late	100001395	1465	520.3398	11988421		C04100	HMDB10386
1-linoleoyl-GPC (18:2)	COMPID.34419	-0.60684988	0.203556585	-1.007991393	-0.205708366	0.006686706	0.042199358	Lipid	Lysophospholipid	LC/MS Pos Late	100001395	1465	520.3398	11988421		C04100	HMDB10386
1-linoleoyl-GPC (18:2)	COMPID.34419	0.164816605	0.088457147	-0.014592493	0.344225704	0.006686706	0.042199358	Lipid	Lysophospholipid	LC/MS Pos Late	100001395	1465	520.3398	11988421		C04100	HMDB10386
1-linoleoyl-GPC (18:2)	COMPID.34419	-0.024976977	0.214845575	-0.448473471	0.398519516	0.006686706	0.042199358	Lipid	Lysophospholipid	LC/MS Pos Late	100001395	1465	520.3398	11988421		C04100	HMDB10386
1-methyl-5-imidazoleacetate	COMPID.62946	-0.984663831	0.146685977	-1.275787578	-0.693540083	1.51E-13	2.19E-11	Amino Acid	Histidine Metabolism	LC/MS Pos Early	100002910	1989	141.0659	6451814	4200-48-0		HMDB04988
1-methyl-5-imidazoleacetate	COMPID.62946	-0.538275116	0.21543549	-0.962925513	-0.113624718	1.51E-13	2.19E-11	Amino Acid	Histidine Metabolism	LC/MS Pos Early	100002910	1989	141.0659	6451814	4200-48-0		HMDB04988
1-methyl-5-imidazoleacetate	COMPID.62946	0.328901052	0.104794234	0.115751351	0.542050753	1.51E-13	2.19E-11	Amino Acid	Histidine Metabolism	LC/MS Pos Early	100002910	1989	141.0659	6451814	4200-48-0		HMDB04988
1-methyl-5-imidazoleacetate	COMPID.62946	0.638287907	0.228116194	0.188514337	1.088061476	1.51E-13	2.19E-11	Amino Acid	Histidine Metabolism	LC/MS Pos Early	100002910	1989	141.0659	6451814	4200-48-0		HMDB04988
1-methylhistidine	COMPID.30460	-0.793321884	0.132848047	-1.057020928	-0.52962284	1.16E-12	1.35E-10	Amino Acid	Histidine Metabolism	LC/MS Neg	100001051	1227	168.0779	92105	332-80-9	C01152	HMDB00001
1-methylhistidine	COMPID.30460	-0.374147508	0.194106304	-0.756765159	0.008470143	1.16E-12	1.35E-10	Amino Acid	Histidine Metabolism	LC/MS Neg	100001051	1227	168.0779	92105	332-80-9	C01152	HMDB00001
1-methylhistidine	COMPID.30460	0.343398204	0.095628035	0.148928004	0.537868404	1.16E-12	1.35E-10	Amino Acid	Histidine Metabolism	LC/MS Neg	100001051	1227	168.0779	92105	332-80-9	C01152	HMDB00001
1-methylhistidine	COMPID.30460	0.634663779	0.205610121	0.229253327	1.04007423	1.16E-12	1.35E-10	Amino Acid	Histidine Metabolism	LC/MS Neg	100001051	1227	168.0779	92105	332-80-9	C01152	HMDB00001
1-palmitoleoyl-GPC (16:1)	COMPID.33230	0.371221952	0.137179656	0.099268437	0.643175468	0.006472182	0.041781529	Lipid	Lysophospholipid	LC/MS Pos Late	100001511	1450	494.3241	24779461			HMDB10383
1-palmitoleoyl-GPC (16:1)	COMPID.33230	-0.038088878	0.207091708	-0.446233349	0.370055593	0.006472182	0.041781529	Lipid	Lysophospholipid	LC/MS Pos Late	100001511	1450	494.3241	24779461			HMDB10383
1-palmitoleoyl-GPC (16:1)	COMPID.33230	-0.10385444	0.093903907	-0.294718912	0.087010031	0.006472182	0.041781529	Lipid	Lysophospholipid	LC/MS Pos Late	100001511	1450	494.3241	24779461			HMDB10383
1-palmitoleoyl-GPC (16:1)	COMPID.33230	-0.443125581	0.218839698	-0.874538053	-0.011713109	0.006472182	0.041781529	Lipid	Lysophospholipid	LC/MS Pos Late	100001511	1450	494.3241	24779461			HMDB10383
1-palmitoyl-GPC (16:0)	COMPID.33955	0.512073785	0.127219993	0.260377074	0.763770497	7.54E-05	0.001043068	Lipid	Lysophospholipid	LC/MS Pos Late	100001263	1525	496.3398	86554	17364-16-8		HMDB10382
1-palmitoyl-GPC (16:0)	COMPID.33955	-0.349431702	0.198219319	-0.740019963	0.04115656	7.54E-05	0.001043068	Lipid	Lysophospholipid	LC/MS Pos Late	100001263	1525	496.3398	86554	17364-16-8		HMDB10382
1-palmitoyl-GPC (16:0)	COMPID.33955	-0.020389575	0.082583966	-0.187248506	0.146469356	7.54E-05	0.001043068	Lipid	Lysophospholipid	LC/MS Pos Late	100001263	1525	496.3398	86554	17364-16-8		HMDB10382
1-palmitoyl-GPC (16:0)	COMPID.33955	-0.433673286	0.208930096	-0.845466591	-0.021879981	7.54E-05	0.001043068	Lipid	Lysophospholipid	LC/MS Pos Late	100001263	1525	496.3398	86554	17364-16-8		HMDB10382
1-palmitoyl-GPE (16:0)	COMPID.35631	0.479796907	0.135438044	0.211098407	0.748495406	0.000246774	0.002926036	Lipid	Lysophospholipid	LC/MS Pos Late	100001567	1544	454.2928	9547069	53862-35-4		HMDB11503
1-palmitoyl-GPE (16:0)	COMPID.35631	-0.107084497	0.201114049	-0.503483183	0.289314189	0.000246774	0.002926036	Lipid	Lysophospholipid	LC/MS Pos Late	100001567	1544	454.2928	9547069	53862-35-4		HMDB11503
1-palmitoyl-GPE (16:0)	COMPID.35631	-0.021754674	0.095168527	-0.215343516	0.171834168	0.000246774	0.002926036	Lipid	Lysophospholipid	LC/MS Pos Late	100001567	1544	454.2928	9547069	53862-35-4		HMDB11503
1-palmitoyl-GPE (16:0)	COMPID.35631	-0.550440646	0.212779903	-0.969948985	-0.130932308	0.000246774	0.002926036	Lipid	Lysophospholipid	LC/MS Pos Late	100001567	1544	454.2928	9547069	53862-35-4		HMDB11503
1-stearoyl-GPE (18:0)	COMPID.42398	0.401088647	0.135976841	0.131514365	0.670662929	0.00161758	0.014917681	Lipid	Lysophospholipid	LC/MS Pos Late	100001461	1626	482.3241	9547068	69747-55-3		HMDB11130
1-stearoyl-GPE (18:0)	COMPID.42398	-0.146175415	0.205196195	-0.550584997	0.258234167	0.00161758	0.014917681	Lipid	Lysophospholipid	LC/MS Pos Late	100001461	1626	482.3241	9547068	69747-55-3		HMDB11130
1-stearoyl-GPE (18:0)	COMPID.42398	0.004108356	0.093139348	-0.185208495	0.193425207	0.00161758	0.014917681	Lipid	Lysophospholipid	LC/MS Pos Late	100001461	1626	482.3241	9547068	69747-55-3		HMDB11130
1-stearoyl-GPE (18:0)	COMPID.42398	-0.551796336	0.216842844	-0.979273304	-0.124319368	0.00161758	0.014917681	Lipid	Lysophospholipid	LC/MS Pos Late	100001461	1626	482.3241	9547068	69747-55-3		HMDB11130
1,2-dipalmitoyl-GPE (16:0/16:0)	COMPID.57341	0.126968083	0.185116211	-0.240485359	0.494421525	0.006751741	0.042199358	Lipid	Phosphatidylethanolamine (PE)	LC/MS Pos Late	100009204	2498	692.5225	445468			HMDB08923
1,2-dipalmitoyl-GPE (16:0/16:0)	COMPID.57341	-0.527434861	0.270371529	-1.060385681	0.005515959	0.006751741	0.042199358	Lipid	Phosphatidylethanolamine (PE)	LC/MS Pos Late	100009204	2498	692.5225	445468			HMDB08923
1,2-dipalmitoyl-GPE (16:0/16:0)	COMPID.57341	-0.272655711	0.133326806	-0.543785946	-0.001525475	0.006751741	0.042199358	Lipid	Phosphatidylethanolamine (PE)	LC/MS Pos Late	100009204	2498	692.5225	445468			HMDB08923
1,2-dipalmitoyl-GPE (16:0/16:0)	COMPID.57341	-0.969846298	0.286403462	-1.534561718	-0.405130879	0.006751741	0.042199358	Lipid	Phosphatidylethanolamine (PE)	LC/MS Pos Late	100009204	2498	692.5225	445468			HMDB08923
2-hydroxybutyrate/2-hydroxyisobutyrate	COMPID.52281	-0.439133786	0.149127574	-0.735305095	-0.142962477	2.84E-06	7.26E-05	Amino Acid	Glutathione Metabolism	LC/MS Polar	100008928	1258	103.0401	NA
2-hydroxybutyrate/2-hydroxyisobutyrate	COMPID.52281	-0.668555715	0.20860759	-1.079830451	-0.257280979	2.84E-06	7.26E-05	Amino Acid	Glutathione Metabolism	LC/MS Polar	100008928	1258	103.0401	NA
2-hydroxybutyrate/2-hydroxyisobutyrate	COMPID.52281	0.231522613	0.113758863	0.001094158	0.461951069	2.84E-06	7.26E-05	Amino Acid	Glutathione Metabolism	LC/MS Polar	100008928	1258	103.0401	NA
2-hydroxybutyrate/2-hydroxyisobutyrate	COMPID.52281	0.355928555	0.221704719	-0.081304514	0.793161624	2.84E-06	7.26E-05	Amino Acid	Glutathione Metabolism	LC/MS Polar	100008928	1258	103.0401	NA
2-hydroxyglutarate	COMPID.52294	-0.244637862	0.132728756	-0.507233312	0.017957589	0.008398828	0.049793052	Lipid	Fatty Acid, Dicarboxylate	LC/MS Pos Early	100002070	958	166.071	43	40951-21-1	C02630	HMDB0059655
2-hydroxyglutarate	COMPID.52294	-0.596869099	0.206802429	-1.004370253	-0.189367944	0.008398828	0.049793052	Lipid	Fatty Acid, Dicarboxylate	LC/MS Pos Early	100002070	958	166.071	43	40951-21-1	C02630	HMDB0059655
2-hydroxyglutarate	COMPID.52294	0.1091864	0.086159941	-0.064897703	0.283270503	0.008398828	0.049793052	Lipid	Fatty Acid, Dicarboxylate	LC/MS Pos Early	100002070	958	166.071	43	40951-21-1	C02630	HMDB0059655
2-hydroxyglutarate	COMPID.52294	0.056393619	0.217976995	-0.37323078	0.486018017	0.008398828	0.049793052	Lipid	Fatty Acid, Dicarboxylate	LC/MS Pos Early	100002070	958	166.071	43	40951-21-1	C02630	HMDB0059655
2-oxoadipate	COMPID.38347	-0.383986732	0.153356718	-0.688469812	-0.079503652	0.001523795	0.014513527	Amino Acid	Lysine Metabolism	LC/MS Polar	92	2635	159.0299	71	3184-35-8	C00322	HMDB00225
2-oxoadipate	COMPID.38347	-0.347587413	0.208213888	-0.758112077	0.06293725	0.001523795	0.014513527	Amino Acid	Lysine Metabolism	LC/MS Polar	92	2635	159.0299	71	3184-35-8	C00322	HMDB00225
2-oxoadipate	COMPID.38347	0.052355517	0.121102189	-0.191958447	0.296669481	0.001523795	0.014513527	Amino Acid	Lysine Metabolism	LC/MS Polar	92	2635	159.0299	71	3184-35-8	C00322	HMDB00225
2-oxoadipate	COMPID.38347	0.475461626	0.221819546	0.037970596	0.912952656	0.001523795	0.014513527	Amino Acid	Lysine Metabolism	LC/MS Polar	92	2635	159.0299	71	3184-35-8	C00322	HMDB00225
3-(3-amino-3-carboxypropyl)uridine	COMPID.62924	-0.34780739	0.14650015	-0.638654802	-0.056959979	0.007392689	0.044741171	Nucleotide	Pyrimidine Metabolism, Uracil containing	LC/MS Neg	100001426	1369	344.1099	171198	52745-94-5
3-(3-amino-3-carboxypropyl)uridine	COMPID.62924	-0.386916964	0.198068005	-0.777439159	0.003605232	0.007392689	0.044741171	Nucleotide	Pyrimidine Metabolism, Uracil containing	LC/MS Neg	100001426	1369	344.1099	171198	52745-94-5
3-(3-amino-3-carboxypropyl)uridine	COMPID.62924	0.009953779	0.116219634	-0.22436872	0.244276277	0.007392689	0.044741171	Nucleotide	Pyrimidine Metabolism, Uracil containing	LC/MS Neg	100001426	1369	344.1099	171198	52745-94-5
3-(3-amino-3-carboxypropyl)uridine	COMPID.62924	0.328947543	0.211084896	-0.087373661	0.745268747	0.007392689	0.044741171	Nucleotide	Pyrimidine Metabolism, Uracil containing	LC/MS Neg	100001426	1369	344.1099	171198	52745-94-5
3-aminoisobutyrate	COMPID.1566	0.417295367	0.160352602	0.099310782	0.735279951	4.85E-05	0.000722218	Nucleotide	Pyrimidine Metabolism, Thymine containing	LC/MS Pos Early	1114	2190	104.0706	64956	10569-72-9;214139-20-5	C05145	HMDB03911
3-aminoisobutyrate	COMPID.1566	0.193445286	0.207901767	-0.216452771	0.603343343	4.85E-05	0.000722218	Nucleotide	Pyrimidine Metabolism, Thymine containing	LC/MS Pos Early	1114	2190	104.0706	64956	10569-72-9;214139-20-5	C05145	HMDB03911
3-aminoisobutyrate	COMPID.1566	-0.145409811	0.132679448	-0.411318227	0.120498604	4.85E-05	0.000722218	Nucleotide	Pyrimidine Metabolism, Thymine containing	LC/MS Pos Early	1114	2190	104.0706	64956	10569-72-9;214139-20-5	C05145	HMDB03911
3-aminoisobutyrate	COMPID.1566	-0.637969033	0.222390162	-1.076571144	-0.199366922	4.85E-05	0.000722218	Nucleotide	Pyrimidine Metabolism, Thymine containing	LC/MS Pos Early	1114	2190	104.0706	64956	10569-72-9;214139-20-5	C05145	HMDB03911
3-methylhistidine	COMPID.15677	-1.056457499	0.114224323	-1.283294045	-0.829620954	8.91E-29	5.18E-26	Amino Acid	Histidine Metabolism	LC/MS Neg	100000042	906.3	168.0779	64969	368-16-1	C01152	HMDB00479
3-methylhistidine	COMPID.15677	-0.455559647	0.157658548	-0.766398182	-0.144721113	8.91E-29	5.18E-26	Amino Acid	Histidine Metabolism	LC/MS Neg	100000042	906.3	168.0779	64969	368-16-1	C01152	HMDB00479
3-methylhistidine	COMPID.15677	0.482857231	0.088537301	0.303829795	0.661884667	8.91E-29	5.18E-26	Amino Acid	Histidine Metabolism	LC/MS Neg	100000042	906.3	168.0779	64969	368-16-1	C01152	HMDB00479
3-methylhistidine	COMPID.15677	0.676833689	0.167735053	0.346023096	1.007644281	8.91E-29	5.18E-26	Amino Acid	Histidine Metabolism	LC/MS Neg	100000042	906.3	168.0779	64969	368-16-1	C01152	HMDB00479
4-acetylphenyl sulfate	COMPID.44620	0.243037775	0.124455628	-0.003189815	0.489265364	0.005760224	0.038789055	Xenobiotics	Benzoate Metabolism	LC/MS Neg	100000711	2375	215.002	4684006
4-acetylphenyl sulfate	COMPID.44620	0.200068577	0.193912208	-0.182032587	0.58216974	0.005760224	0.038789055	Xenobiotics	Benzoate Metabolism	LC/MS Neg	100000711	2375	215.002	4684006
4-acetylphenyl sulfate	COMPID.44620	-0.265550937	0.080789498	-0.428784188	-0.102317686	0.005760224	0.038789055	Xenobiotics	Benzoate Metabolism	LC/MS Neg	100000711	2375	215.002	4684006
4-acetylphenyl sulfate	COMPID.44620	-0.13743122	0.204390251	-0.540276662	0.265414222	0.005760224	0.038789055	Xenobiotics	Benzoate Metabolism	LC/MS Neg	100000711	2375	215.002	4684006
4-ethylphenol glucuronide	COMPID.52937	0.281085037	0.15898389	-0.034459494	0.596629569	0.006157003	0.040193471	Xenobiotics	Benzoate Metabolism	LC/MS Neg	100009049	3167	297.098	NA
4-ethylphenol glucuronide	COMPID.52937	0.150224871	0.233165877	-0.3093776	0.609827342	0.006157003	0.040193471	Xenobiotics	Benzoate Metabolism	LC/MS Neg	100009049	3167	297.098	NA
4-ethylphenol glucuronide	COMPID.52937	-0.336194088	0.113817802	-0.567687833	-0.104700343	0.006157003	0.040193471	Xenobiotics	Benzoate Metabolism	LC/MS Neg	100009049	3167	297.098	NA
4-ethylphenol glucuronide	COMPID.52937	-0.23836728	0.246916095	-0.725212285	0.248477725	0.006157003	0.040193471	Xenobiotics	Benzoate Metabolism	LC/MS Neg	100009049	3167	297.098	NA
5-methylthioadenosine (MTA)	COMPID.1419	-0.308304841	0.157712132	-0.621336904	0.004727223	0.006754803	0.042199358	Amino Acid	Polyamine Metabolism	LC/MS Pos Early	212	2752	298.0968	439176	2457-80-9	C00170	HMDB01173
5-methylthioadenosine (MTA)	COMPID.1419	-0.449146244	0.210879415	-0.864930192	-0.033362296	0.006754803	0.042199358	Amino Acid	Polyamine Metabolism	LC/MS Pos Early	212	2752	298.0968	439176	2457-80-9	C00170	HMDB01173
5-methylthioadenosine (MTA)	COMPID.1419	0.110956233	0.12658966	-0.143867357	0.365779824	0.006754803	0.042199358	Amino Acid	Polyamine Metabolism	LC/MS Pos Early	212	2752	298.0968	439176	2457-80-9	C00170	HMDB01173
5-methylthioadenosine (MTA)	COMPID.1419	0.218154681	0.224949661	-0.225514211	0.661823573	0.006754803	0.042199358	Amino Acid	Polyamine Metabolism	LC/MS Pos Early	212	2752	298.0968	439176	2457-80-9	C00170	HMDB01173
5-methylthioribose	COMPID.62100	-0.306846921	0.158564081	-0.62169408	0.008000238	4.22E-06	9.42E-05	Amino Acid	Methionine, Cysteine, SAM and Taurine Metabolism	LC/MS Pos Early	100002103	790	181.0529	494	23656-67-9		HMDB01087
5-methylthioribose	COMPID.62100	-0.907530139	0.216358765	-1.334110825	-0.480949453	4.22E-06	9.42E-05	Amino Acid	Methionine, Cysteine, SAM and Taurine Metabolism	LC/MS Pos Early	100002103	790	181.0529	494	23656-67-9		HMDB01087
5-methylthioribose	COMPID.62100	0.089247866	0.124526285	-0.162151364	0.340647096	4.22E-06	9.42E-05	Amino Acid	Methionine, Cysteine, SAM and Taurine Metabolism	LC/MS Pos Early	100002103	790	181.0529	494	23656-67-9		HMDB01087
5-methylthioribose	COMPID.62100	0.483257292	0.230401869	0.028842837	0.937671748	4.22E-06	9.42E-05	Amino Acid	Methionine, Cysteine, SAM and Taurine Metabolism	LC/MS Pos Early	100002103	790	181.0529	494	23656-67-9		HMDB01087
5,6-dihydrouracil	COMPID.1559	-0.472092502	0.140462343	-0.750079885	-0.194105119	0.002149958	0.019517591	Nucleotide	Pyrimidine Metabolism, Uracil containing	LC/MS Neg	1125	1120	113.0357	649	504-07-4	C00429	HMDB00076
5,6-dihydrouracil	COMPID.1559	-0.38381233	0.217928309	-0.813247572	0.045622911	0.002149958	0.019517591	Nucleotide	Pyrimidine Metabolism, Uracil containing	LC/MS Neg	1125	1120	113.0357	649	504-07-4	C00429	HMDB00076
5,6-dihydrouracil	COMPID.1559	0.022523183	0.091836946	-0.163260325	0.208306691	0.002149958	0.019517591	Nucleotide	Pyrimidine Metabolism, Uracil containing	LC/MS Neg	1125	1120	113.0357	649	504-07-4	C00429	HMDB00076
5,6-dihydrouracil	COMPID.1559	0.450692825	0.229796165	-0.002240112	0.903625762	0.002149958	0.019517591	Nucleotide	Pyrimidine Metabolism, Uracil containing	LC/MS Neg	1125	1120	113.0357	649	504-07-4	C00429	HMDB00076
aconitate [cis or trans]	COMPID.46173	-0.278344426	0.142129522	-0.560467629	0.003778778	0.004981691	0.036179528	Energy	TCA Cycle	LC/MS Neg	100001359	580	173.0092	NA
aconitate [cis or trans]	COMPID.46173	-0.575307488	0.207647444	-0.984617301	-0.165997675	0.004981691	0.036179528	Energy	TCA Cycle	LC/MS Neg	100001359	580	173.0092	NA
aconitate [cis or trans]	COMPID.46173	0.118305131	0.1023235	-0.089780164	0.326390425	0.004981691	0.036179528	Energy	TCA Cycle	LC/MS Neg	100001359	580	173.0092	NA
aconitate [cis or trans]	COMPID.46173	0.102037438	0.219955369	-0.331658397	0.535733274	0.004981691	0.036179528	Energy	TCA Cycle	LC/MS Neg	100001359	580	173.0092	NA
adenine	COMPID.554	-0.341754097	0.149630645	-0.638908795	-0.044599399	0.001584023	0.014843832	Nucleotide	Purine Metabolism, Adenine containing	LC/MS Pos Early	880	2221	136.0618	190	73-24-5	C00147	HMDB00034
adenine	COMPID.554	-0.437921552	0.212671692	-0.857185716	-0.018657389	0.001584023	0.014843832	Nucleotide	Purine Metabolism, Adenine containing	LC/MS Pos Early	880	2221	136.0618	190	73-24-5	C00147	HMDB00034
adenine	COMPID.554	0.198005679	0.111871379	-0.029015169	0.425026527	0.001584023	0.014843832	Nucleotide	Purine Metabolism, Adenine containing	LC/MS Pos Early	880	2221	136.0618	190	73-24-5	C00147	HMDB00034
adenine	COMPID.554	0.21685586	0.225744996	-0.228317237	0.662028958	0.001584023	0.014843832	Nucleotide	Purine Metabolism, Adenine containing	LC/MS Pos Early	880	2221	136.0618	190	73-24-5	C00147	HMDB00034
alpha-ketoglutaramate	COMPID.62101	-0.754822332	0.132457593	-1.017860017	-0.491784648	1.27E-11	1.23E-09	Amino Acid	Glutamate Metabolism	LC/MS Polar	100002397	1916	144.0302	48	18465-19-5
alpha-ketoglutaramate	COMPID.62101	-0.316466459	0.182252403	-0.675796494	0.042863577	1.27E-11	1.23E-09	Amino Acid	Glutamate Metabolism	LC/MS Polar	100002397	1916	144.0302	48	18465-19-5
alpha-ketoglutaramate	COMPID.62101	0.223324359	0.103043808	0.015052989	0.431595728	1.27E-11	1.23E-09	Amino Acid	Glutamate Metabolism	LC/MS Polar	100002397	1916	144.0302	48	18465-19-5
alpha-ketoglutaramate	COMPID.62101	0.573475733	0.193949798	0.190960952	0.955990513	1.27E-11	1.23E-09	Amino Acid	Glutamate Metabolism	LC/MS Polar	100002397	1916	144.0302	48	18465-19-5
anserine	COMPID.15747	-0.743076486	0.126153873	-0.993614284	-0.492538688	3.07E-11	2.55E-09	Amino Acid	Histidine Metabolism	LC/MS Neg	100000044	1124.8	239.115	112072	10030-52-1	C01262	HMDB00194
anserine	COMPID.15747	-0.505940913	0.178694416	-0.858226276	-0.15365555	3.07E-11	2.55E-09	Amino Acid	Histidine Metabolism	LC/MS Neg	100000044	1124.8	239.115	112072	10030-52-1	C01262	HMDB00194
anserine	COMPID.15747	0.25879231	0.094734911	0.066616393	0.450968226	3.07E-11	2.55E-09	Amino Acid	Histidine Metabolism	LC/MS Neg	100000044	1124.8	239.115	112072	10030-52-1	C01262	HMDB00194
anserine	COMPID.15747	0.149705652	0.189728706	-0.224448175	0.523859479	3.07E-11	2.55E-09	Amino Acid	Histidine Metabolism	LC/MS Neg	100000044	1124.8	239.115	112072	10030-52-1	C01262	HMDB00194
behenoyl sphingomyelin (d18:1/22:0)	COMPID.48492	-0.362453429	0.146726014	-0.653839162	-0.071067697	1.39E-05	0.000269378	Lipid	Sphingomyelins	LC/MS Pos Late	100006294	3083	787.6688	NA			HMDB12103
behenoyl sphingomyelin (d18:1/22:0)	COMPID.48492	-0.678445988	0.202890809	-1.078462454	-0.278429522	1.39E-05	0.000269378	Lipid	Sphingomyelins	LC/MS Pos Late	100006294	3083	787.6688	NA			HMDB12103
behenoyl sphingomyelin (d18:1/22:0)	COMPID.48492	0.093264331	0.113486557	-0.136268606	0.322797267	1.39E-05	0.000269378	Lipid	Sphingomyelins	LC/MS Pos Late	100006294	3083	787.6688	NA			HMDB12103
behenoyl sphingomyelin (d18:1/22:0)	COMPID.48492	0.533684015	0.215826528	0.108028444	0.959339587	1.39E-05	0.000269378	Lipid	Sphingomyelins	LC/MS Pos Late	100006294	3083	787.6688	NA			HMDB12103
beta-alanine	COMPID.55	0.629235341	0.147804021	0.33571464	0.922756043	6.41E-09	2.33E-07	Nucleotide	Pyrimidine Metabolism, Uracil containing	LC/MS Pos Early	244	1905	90.055	239	56-41-7;107-95-9	C00099	HMDB00056
beta-alanine	COMPID.55	0.375305118	0.20390647	-0.02671595	0.777326187	6.41E-09	2.33E-07	Nucleotide	Pyrimidine Metabolism, Uracil containing	LC/MS Pos Early	244	1905	90.055	239	56-41-7;107-95-9	C00099	HMDB00056
beta-alanine	COMPID.55	-0.323771057	0.114631266	-0.555546484	-0.09199563	6.41E-09	2.33E-07	Nucleotide	Pyrimidine Metabolism, Uracil containing	LC/MS Pos Early	244	1905	90.055	239	56-41-7;107-95-9	C00099	HMDB00056
beta-alanine	COMPID.55	-0.509258026	0.216947437	-0.937126848	-0.081389203	6.41E-09	2.33E-07	Nucleotide	Pyrimidine Metabolism, Uracil containing	LC/MS Pos Early	244	1905	90.055	239	56-41-7;107-95-9	C00099	HMDB00056
beta-hydroxyisovalerate	COMPID.12129	-0.40024139	0.145750862	-0.689673986	-0.110808794	0.000328562	0.003817893	Amino Acid	Leucine, Isoleucine and Valine Metabolism	LC/MS Neg	1442	1027	117.0557	69362	625-08-1		HMDB00754
beta-hydroxyisovalerate	COMPID.12129	-0.267165376	0.208372582	-0.677944668	0.143613916	0.000328562	0.003817893	Amino Acid	Leucine, Isoleucine and Valine Metabolism	LC/MS Neg	1442	1027	117.0557	69362	625-08-1		HMDB00754
beta-hydroxyisovalerate	COMPID.12129	0.109131493	0.108135322	-0.110435266	0.328698252	0.000328562	0.003817893	Amino Acid	Leucine, Isoleucine and Valine Metabolism	LC/MS Neg	1442	1027	117.0557	69362	625-08-1		HMDB00754
beta-hydroxyisovalerate	COMPID.12129	0.609894013	0.221082857	0.173926334	1.045861692	0.000328562	0.003817893	Amino Acid	Leucine, Isoleucine and Valine Metabolism	LC/MS Neg	1442	1027	117.0557	69362	625-08-1		HMDB00754
C-glycosyltryptophan	COMPID.48782	-0.538744084	0.141633041	-0.819530399	-0.257957769	3.59E-06	8.33E-05	Amino Acid	Tryptophan Metabolism	LC/MS Neg	100006379	1777	365.1354	10981970	180509-18-6
C-glycosyltryptophan	COMPID.48782	-0.450481145	0.18221883	-0.809735242	-0.091227048	3.59E-06	8.33E-05	Amino Acid	Tryptophan Metabolism	LC/MS Neg	100006379	1777	365.1354	10981970	180509-18-6
C-glycosyltryptophan	COMPID.48782	0.056116042	0.118029233	-0.180178669	0.292410753	3.59E-06	8.33E-05	Amino Acid	Tryptophan Metabolism	LC/MS Neg	100006379	1777	365.1354	10981970	180509-18-6
C-glycosyltryptophan	COMPID.48782	0.358168259	0.195062066	-0.026527497	0.742864015	3.59E-06	8.33E-05	Amino Acid	Tryptophan Metabolism	LC/MS Neg	100006379	1777	365.1354	10981970	180509-18-6
carnitine	COMPID.15500	-0.500994166	0.145764724	-0.790182935	-0.211805398	9.02E-09	2.91E-07	Lipid	Carnitine Metabolism	LC/MS Pos Early	100000007	1978	162.1125	10917	461-05-2	C00318	HMDB00062
carnitine	COMPID.15500	-0.352541962	0.191693551	-0.730493916	0.025409992	9.02E-09	2.91E-07	Lipid	Carnitine Metabolism	LC/MS Pos Early	100000007	1978	162.1125	10917	461-05-2	C00318	HMDB00062
carnitine	COMPID.15500	0.296348936	0.118978165	0.057419808	0.535278064	9.02E-09	2.91E-07	Lipid	Carnitine Metabolism	LC/MS Pos Early	100000007	1978	162.1125	10917	461-05-2	C00318	HMDB00062
carnitine	COMPID.15500	0.644293814	0.204783229	0.240404175	1.048183454	9.02E-09	2.91E-07	Lipid	Carnitine Metabolism	LC/MS Pos Early	100000007	1978	162.1125	10917	461-05-2	C00318	HMDB00062
catechol glucuronide	COMPID.53243	0.217057605	0.156290641	-0.092991242	0.527106452	0.007081095	0.043344415	Amino Acid	Tyrosine Metabolism	LC/MS Neg	100009326	1742	285.0616	75124209
catechol glucuronide	COMPID.53243	0.26672297	0.232454118	-0.191443545	0.724889485	0.007081095	0.043344415	Amino Acid	Tyrosine Metabolism	LC/MS Neg	100009326	1742	285.0616	75124209
catechol glucuronide	COMPID.53243	-0.283608869	0.109547258	-0.506440955	-0.060776783	0.007081095	0.043344415	Amino Acid	Tyrosine Metabolism	LC/MS Neg	100009326	1742	285.0616	75124209
catechol glucuronide	COMPID.53243	-0.515962802	0.245908776	-1.000782033	-0.031143572	0.007081095	0.043344415	Amino Acid	Tyrosine Metabolism	LC/MS Neg	100009326	1742	285.0616	75124209
cholesterol	COMPID.63	-0.05976731	0.124359166	-0.306084934	0.186550315	0.002221977	0.019560129	Lipid	Sterol	LC/MS Pos Late	266	2707	369.3516	11025495	57-88-5	C00187	HMDB00067
cholesterol	COMPID.63	-0.751975901	0.190694714	-1.127771737	-0.376180066	0.002221977	0.019560129	Lipid	Sterol	LC/MS Pos Late	266	2707	369.3516	11025495	57-88-5	C00187	HMDB00067
cholesterol	COMPID.63	-0.036458528	0.08294533	-0.204699245	0.13178219	0.002221977	0.019560129	Lipid	Sterol	LC/MS Pos Late	266	2707	369.3516	11025495	57-88-5	C00187	HMDB00067
cholesterol	COMPID.63	0.195374348	0.201275863	-0.201374849	0.592123545	0.002221977	0.019560129	Lipid	Sterol	LC/MS Pos Late	266	2707	369.3516	11025495	57-88-5	C00187	HMDB00067
deoxycarnitine	COMPID.36747	-0.37289683	0.147720127	-0.666271097	-0.079522563	0.00102978	0.010878218	Lipid	Carnitine Metabolism	LC/MS Pos Early	100001662	2052	146.1176	134	6249-56-5	C01181	HMDB01161
deoxycarnitine	COMPID.36747	-0.224784018	0.20607473	-0.631068448	0.181500412	0.00102978	0.010878218	Lipid	Carnitine Metabolism	LC/MS Pos Early	100001662	2052	146.1176	134	6249-56-5	C01181	HMDB01161
deoxycarnitine	COMPID.36747	0.193585509	0.113060949	-0.035350517	0.422521535	0.00102978	0.010878218	Lipid	Carnitine Metabolism	LC/MS Pos Early	100001662	2052	146.1176	134	6249-56-5	C01181	HMDB01161
deoxycarnitine	COMPID.36747	0.401406818	0.219059936	-0.030614348	0.833427983	0.00102978	0.010878218	Lipid	Carnitine Metabolism	LC/MS Pos Early	100001662	2052	146.1176	134	6249-56-5	C01181	HMDB01161
dimethylglycine	COMPID.5086	0.58448097	0.145369626	0.296139583	0.872822357	3.77E-10	2.74E-08	Amino Acid	Glycine, Serine and Threonine Metabolism	LC/MS Pos Early	806	1104	104.0706	673	1118-68-9	C01026	HMDB00092
dimethylglycine	COMPID.5086	0.302312582	0.189825718	-0.071952537	0.676577701	3.77E-10	2.74E-08	Amino Acid	Glycine, Serine and Threonine Metabolism	LC/MS Pos Early	806	1104	104.0706	673	1118-68-9	C01026	HMDB00092
dimethylglycine	COMPID.5086	-0.256012324	0.119472467	-0.495692473	-0.016332175	3.77E-10	2.74E-08	Amino Acid	Glycine, Serine and Threonine Metabolism	LC/MS Pos Early	806	1104	104.0706	673	1118-68-9	C01026	HMDB00092
dimethylglycine	COMPID.5086	-0.744435247	0.20291895	-1.144642894	-0.3442276	3.77E-10	2.74E-08	Amino Acid	Glycine, Serine and Threonine Metabolism	LC/MS Pos Early	806	1104	104.0706	673	1118-68-9	C01026	HMDB00092
equol glucuronide	COMPID.41948	0.339259537	0.139600563	0.062802037	0.615717038	0.003865375	0.029166011	Xenobiotics	Food Component/Plant	LC/MS Neg	100003895	3215	417.1191	NA
equol glucuronide	COMPID.41948	0.242237826	0.214648377	-0.180756178	0.66523183	0.003865375	0.029166011	Xenobiotics	Food Component/Plant	LC/MS Neg	100003895	3215	417.1191	NA
equol glucuronide	COMPID.41948	-0.249623347	0.092683714	-0.437518903	-0.061727792	0.003865375	0.029166011	Xenobiotics	Food Component/Plant	LC/MS Neg	100003895	3215	417.1191	NA
equol glucuronide	COMPID.41948	-0.183098703	0.226510067	-0.629581123	0.263383717	0.003865375	0.029166011	Xenobiotics	Food Component/Plant	LC/MS Neg	100003895	3215	417.1191	NA
ergothioneine	COMPID.37459	0.341108876	0.143251484	0.056608474	0.625609277	7.07E-05	0.001002112	Xenobiotics	Food Component/Plant	LC/MS Pos Early	100002154	850	230.0958	3032311	58511-63-0	C05570	HMDB03045
ergothioneine	COMPID.37459	0.439686102	0.201695743	0.042046542	0.837325662	7.07E-05	0.001002112	Xenobiotics	Food Component/Plant	LC/MS Pos Early	100002154	850	230.0958	3032311	58511-63-0	C05570	HMDB03045
ergothioneine	COMPID.37459	-0.205205043	0.108398879	-0.424949279	0.014539193	7.07E-05	0.001002112	Xenobiotics	Food Component/Plant	LC/MS Pos Early	100002154	850	230.0958	3032311	58511-63-0	C05570	HMDB03045
ergothioneine	COMPID.37459	-0.522916568	0.214250042	-0.945437881	-0.100395254	7.07E-05	0.001002112	Xenobiotics	Food Component/Plant	LC/MS Pos Early	100002154	850	230.0958	3032311	58511-63-0	C05570	HMDB03045
erythronate	COMPID.42420	-0.402017855	0.147305965	-0.694401649	-0.109634061	0.000106908	0.0013803	Carbohydrate	Aminosugar Metabolism	LC/MS Polar	100001320	2186	135.0299	2781043	88759-55-1		HMDB00613
erythronate	COMPID.42420	-0.61863572	0.197142448	-1.007334924	-0.229936516	0.000106908	0.0013803	Carbohydrate	Aminosugar Metabolism	LC/MS Polar	100001320	2186	135.0299	2781043	88759-55-1		HMDB00613
erythronate	COMPID.42420	0.075636917	0.118126405	-0.162181163	0.313454997	0.000106908	0.0013803	Carbohydrate	Aminosugar Metabolism	LC/MS Polar	100001320	2186	135.0299	2781043	88759-55-1		HMDB00613
erythronate	COMPID.42420	0.296703314	0.210279866	-0.118032283	0.711438911	0.000106908	0.0013803	Carbohydrate	Aminosugar Metabolism	LC/MS Polar	100001320	2186	135.0299	2781043	88759-55-1		HMDB00613
formiminoglutamate	COMPID.43493	-0.728790131	0.149485847	-1.025581335	-0.431998926	5.21E-10	3.36E-08	Amino Acid	Histidine Metabolism	LC/MS Pos Early	100002500	1880	175.0713	439233	816-90-0	C00439	HMDB00854
formiminoglutamate	COMPID.43493	-0.473529224	0.202706774	-0.873196341	-0.073862106	5.21E-10	3.36E-08	Amino Acid	Histidine Metabolism	LC/MS Pos Early	100002500	1880	175.0713	439233	816-90-0	C00439	HMDB00854
formiminoglutamate	COMPID.43493	0.2369592	0.118205765	-0.001469261	0.475387661	5.21E-10	3.36E-08	Amino Acid	Histidine Metabolism	LC/MS Pos Early	100002500	1880	175.0713	439233	816-90-0	C00439	HMDB00854
formiminoglutamate	COMPID.43493	0.56915948	0.215974844	0.143195208	0.995123752	5.21E-10	3.36E-08	Amino Acid	Histidine Metabolism	LC/MS Pos Early	100002500	1880	175.0713	439233	816-90-0	C00439	HMDB00854
fructose	COMPID.577	-0.283971361	0.151242391	-0.58430225	0.016359528	9.46E-05	0.001249718	Carbohydrate	Fructose, Mannose and Galactose Metabolism	LC/MS Polar	878	2065	179.0561	5984	57-48-7	C00095	HMDB00660
fructose	COMPID.577	-0.624148819	0.207482332	-1.033224719	-0.215072919	9.46E-05	0.001249718	Carbohydrate	Fructose, Mannose and Galactose Metabolism	LC/MS Polar	878	2065	179.0561	5984	57-48-7	C00095	HMDB00660
fructose	COMPID.577	0.1466042	0.118057599	-0.091915277	0.385123677	9.46E-05	0.001249718	Carbohydrate	Fructose, Mannose and Galactose Metabolism	LC/MS Polar	878	2065	179.0561	5984	57-48-7	C00095	HMDB00660
fructose	COMPID.577	0.475640728	0.220852143	0.040065324	0.911216132	9.46E-05	0.001249718	Carbohydrate	Fructose, Mannose and Galactose Metabolism	LC/MS Polar	878	2065	179.0561	5984	57-48-7	C00095	HMDB00660
gamma-glutamylglutamine	COMPID.2730	-0.162654674	0.141670463	-0.443724264	0.118414916	0.000682315	0.007623561	Peptide	Gamma-glutamyl Amino Acid	LC/MS Pos Early	1140	1430	276.119	150914	10148-81-9	C05283	HMDB11738
gamma-glutamylglutamine	COMPID.2730	0.042444397	0.21024223	-0.371947372	0.456836166	0.000682315	0.007623561	Peptide	Gamma-glutamyl Amino Acid	LC/MS Pos Early	1140	1430	276.119	150914	10148-81-9	C05283	HMDB11738
gamma-glutamylglutamine	COMPID.2730	0.189422419	0.099639899	-0.013263274	0.392108113	0.000682315	0.007623561	Peptide	Gamma-glutamyl Amino Acid	LC/MS Pos Early	1140	1430	276.119	150914	10148-81-9	C05283	HMDB11738
gamma-glutamylglutamine	COMPID.2730	-0.719163981	0.222447367	-1.157733869	-0.280594093	0.000682315	0.007623561	Peptide	Gamma-glutamyl Amino Acid	LC/MS Pos Early	1140	1430	276.119	150914	10148-81-9	C05283	HMDB11738
gamma-glutamylhistidine	COMPID.18245	-0.492978176	0.136085245	-0.763224986	-0.222731366	3.43E-06	8.30E-05	Peptide	Gamma-glutamyl Amino Acid	LC/MS Pos Early	1235	2740	285.1194	7017195	37460-15-4
gamma-glutamylhistidine	COMPID.18245	0.099413563	0.194022866	-0.283081364	0.48190849	3.43E-06	8.30E-05	Peptide	Gamma-glutamyl Amino Acid	LC/MS Pos Early	1235	2740	285.1194	7017195	37460-15-4
gamma-glutamylhistidine	COMPID.18245	0.31899661	0.101330278	0.113301744	0.524691475	3.43E-06	8.30E-05	Peptide	Gamma-glutamyl Amino Acid	LC/MS Pos Early	1235	2740	285.1194	7017195	37460-15-4
gamma-glutamylhistidine	COMPID.18245	-0.048353495	0.205900732	-0.45438769	0.357680699	3.43E-06	8.30E-05	Peptide	Gamma-glutamyl Amino Acid	LC/MS Pos Early	1235	2740	285.1194	7017195	37460-15-4
gamma-glutamyltyrosine	COMPID.2734	0.320526394	0.155860485	0.011050054	0.630002735	8.89E-06	0.000184488	Peptide	Gamma-glutamyl Amino Acid	LC/MS Pos Early	1102	2518	311.1238	94340	7432-23-7		HMDB11741
gamma-glutamyltyrosine	COMPID.2734	0.37255803	0.212553854	-0.046521096	0.791637155	8.89E-06	0.000184488	Peptide	Gamma-glutamyl Amino Acid	LC/MS Pos Early	1102	2518	311.1238	94340	7432-23-7		HMDB11741
gamma-glutamyltyrosine	COMPID.2734	-0.100259072	0.122477484	-0.347503084	0.146984939	8.89E-06	0.000184488	Peptide	Gamma-glutamyl Amino Acid	LC/MS Pos Early	1102	2518	311.1238	94340	7432-23-7		HMDB11741
gamma-glutamyltyrosine	COMPID.2734	-0.896097452	0.226360136	-1.342540926	-0.449653978	8.89E-06	0.000184488	Peptide	Gamma-glutamyl Amino Acid	LC/MS Pos Early	1102	2518	311.1238	94340	7432-23-7		HMDB11741
glutamate	COMPID.57	0.221361646	0.136559746	-0.04972165	0.492444942	0.000840778	0.009216832	Amino Acid	Glutamate Metabolism	LC/MS Pos Early	561	1500	148.0604	611	56-86-0	C00025	HMDB00148
glutamate	COMPID.57	0.200501382	0.199058978	-0.191883338	0.592886102	0.000840778	0.009216832	Amino Acid	Glutamate Metabolism	LC/MS Pos Early	561	1500	148.0604	611	56-86-0	C00025	HMDB00148
glutamate	COMPID.57	-0.142411881	0.09863486	-0.342974711	0.058150948	0.000840778	0.009216832	Amino Acid	Glutamate Metabolism	LC/MS Pos Early	561	1500	148.0604	611	56-86-0	C00025	HMDB00148
glutamate	COMPID.57	-0.72283635	0.21089328	-1.138669256	-0.307003445	0.000840778	0.009216832	Amino Acid	Glutamate Metabolism	LC/MS Pos Early	561	1500	148.0604	611	56-86-0	C00025	HMDB00148
glutamine	COMPID.53	-0.340034723	0.137899979	-0.613455695	-0.066613751	0.002527903	0.021371335	Amino Acid	Glutamate Metabolism	LC/MS Pos Early	563	1291	147.0764	5961	56-85-9	C00064	HMDB00641
glutamine	COMPID.53	-0.115164872	0.207575568	-0.524269462	0.293939717	0.002527903	0.021371335	Amino Acid	Glutamate Metabolism	LC/MS Pos Early	563	1291	147.0764	5961	56-85-9	C00064	HMDB00641
glutamine	COMPID.53	0.194158919	0.094842082	0.00134258	0.386975257	0.002527903	0.021371335	Amino Acid	Glutamate Metabolism	LC/MS Pos Early	563	1291	147.0764	5961	56-85-9	C00064	HMDB00641
glutamine	COMPID.53	-0.392001417	0.219397752	-0.824521712	0.040518878	0.002527903	0.021371335	Amino Acid	Glutamate Metabolism	LC/MS Pos Early	563	1291	147.0764	5961	56-85-9	C00064	HMDB00641
glutarylcarnitine (C5-DC)	COMPID.44664	-0.39287195	0.174614578	-0.738569629	-0.04717427	0.003586765	0.027895542	Amino Acid	Lysine Metabolism	LC/MS Pos Early	100001593	2393	276.1442	71464488	102636-82-8		HMDB13130
glutarylcarnitine (C5-DC)	COMPID.44664	-0.283056811	0.217083914	-0.710984486	0.144870864	0.003586765	0.027895542	Amino Acid	Lysine Metabolism	LC/MS Pos Early	100001593	2393	276.1442	71464488	102636-82-8		HMDB13130
glutarylcarnitine (C5-DC)	COMPID.44664	0.043271537	0.149888398	-0.255470483	0.342013557	0.003586765	0.027895542	Amino Acid	Lysine Metabolism	LC/MS Pos Early	100001593	2393	276.1442	71464488	102636-82-8		HMDB13130
glutarylcarnitine (C5-DC)	COMPID.44664	0.392717636	0.233223813	-0.067159464	0.852594737	0.003586765	0.027895542	Amino Acid	Lysine Metabolism	LC/MS Pos Early	100001593	2393	276.1442	71464488	102636-82-8		HMDB13130
histamine	COMPID.1574	0.173181291	0.137360312	-0.0985774	0.444939982	0.001383945	0.0134012	Amino Acid	Histidine Metabolism	LC/MS Pos Early	354	3035	112.0869	774	51-45-6	C00388	HMDB00870
histamine	COMPID.1574	0.475667263	0.214018778	0.0539464	0.897388127	0.001383945	0.0134012	Amino Acid	Histidine Metabolism	LC/MS Pos Early	354	3035	112.0869	774	51-45-6	C00388	HMDB00870
histamine	COMPID.1574	-0.282998571	0.089166483	-0.46315732	-0.102839822	0.001383945	0.0134012	Amino Acid	Histidine Metabolism	LC/MS Pos Early	354	3035	112.0869	774	51-45-6	C00388	HMDB00870
histamine	COMPID.1574	-0.415425629	0.225583279	-0.860041726	0.029190467	0.001383945	0.0134012	Amino Acid	Histidine Metabolism	LC/MS Pos Early	354	3035	112.0869	774	51-45-6	C00388	HMDB00870
histidine	COMPID.59	-0.640717385	0.130538155	-0.899926042	-0.381508727	9.58E-10	5.06E-08	Amino Acid	Histidine Metabolism	LC/MS Neg	355	755.9	154.0622	6274	5934-29-2	C00135	HMDB00177
histidine	COMPID.59	0.04546792	0.187403707	-0.323967531	0.414903372	9.58E-10	5.06E-08	Amino Acid	Histidine Metabolism	LC/MS Neg	355	755.9	154.0622	6274	5934-29-2	C00135	HMDB00177
histidine	COMPID.59	0.378871203	0.096308458	0.183244997	0.57449741	9.58E-10	5.06E-08	Amino Acid	Histidine Metabolism	LC/MS Neg	355	755.9	154.0622	6274	5934-29-2	C00135	HMDB00177
histidine	COMPID.59	0.318731961	0.198772038	-0.073231725	0.710695648	9.58E-10	5.06E-08	Amino Acid	Histidine Metabolism	LC/MS Neg	355	755.9	154.0622	6274	5934-29-2	C00135	HMDB00177
hydroxyasparagine	COMPID.62060	-0.435071608	0.157390633	-0.746873298	-0.123269918	0.001147599	0.011495779	Amino Acid	Alanine and Aspartate Metabolism	LC/MS Pos Early	100020205	1149	149.0557	97663		C03124	HMDB32332
hydroxyasparagine	COMPID.62060	-0.403320912	0.198754271	-0.795147671	-0.011494153	0.001147599	0.011495779	Amino Acid	Alanine and Aspartate Metabolism	LC/MS Pos Early	100020205	1149	149.0557	97663		C03124	HMDB32332
hydroxyasparagine	COMPID.62060	-0.024438166	0.133342101	-0.29072624	0.241849908	0.001147599	0.011495779	Amino Acid	Alanine and Aspartate Metabolism	LC/MS Pos Early	100020205	1149	149.0557	97663		C03124	HMDB32332
hydroxyasparagine	COMPID.62060	0.347438151	0.213165183	-0.072925774	0.767802076	0.001147599	0.011495779	Amino Acid	Alanine and Aspartate Metabolism	LC/MS Pos Early	100020205	1149	149.0557	97663		C03124	HMDB32332
imidazole lactate	COMPID.15716	-0.335040806	0.15684572	-0.646354867	-0.023726745	0.006036541	0.039854888	Amino Acid	Histidine Metabolism	LC/MS Pos Early	100000263	2040	157.0608	793	14403-45-3	C05568	HMDB02320
imidazole lactate	COMPID.15716	-0.084434775	0.209768488	-0.498028342	0.329158792	0.006036541	0.039854888	Amino Acid	Histidine Metabolism	LC/MS Pos Early	100000263	2040	157.0608	793	14403-45-3	C05568	HMDB02320
imidazole lactate	COMPID.15716	0.113069354	0.12586456	-0.140302925	0.366441634	0.006036541	0.039854888	Amino Acid	Histidine Metabolism	LC/MS Pos Early	100000263	2040	157.0608	793	14403-45-3	C05568	HMDB02320
imidazole lactate	COMPID.15716	0.460326608	0.223760243	0.019003611	0.901649606	0.006036541	0.039854888	Amino Acid	Histidine Metabolism	LC/MS Pos Early	100000263	2040	157.0608	793	14403-45-3	C05568	HMDB02320
iminodiacetate (IDA)	COMPID.21025	0.138276632	0.130863167	-0.120627869	0.397181134	0.00107871	0.011191617	Xenobiotics	Chemical	LC/MS Pos Early	100000900	830	134.0448	8897	142-73-4	C19911	HMDB11753
iminodiacetate (IDA)	COMPID.21025	0.597947896	0.203895687	0.196174434	0.999721358	0.00107871	0.011191617	Xenobiotics	Chemical	LC/MS Pos Early	100000900	830	134.0448	8897	142-73-4	C19911	HMDB11753
iminodiacetate (IDA)	COMPID.21025	-0.246589338	0.084948907	-0.418226576	-0.0749521	0.00107871	0.011191617	Xenobiotics	Chemical	LC/MS Pos Early	100000900	830	134.0448	8897	142-73-4	C19911	HMDB11753
iminodiacetate (IDA)	COMPID.21025	-0.010087297	0.214913187	-0.433673047	0.413498453	0.00107871	0.011191617	Xenobiotics	Chemical	LC/MS Pos Early	100000900	830	134.0448	8897	142-73-4	C19911	HMDB11753
indoleacrylate	COMPID.22114	0.263846749	0.159403432	-0.052401903	0.580095401	0.000212942	0.002632324	Amino Acid	Tryptophan Metabolism	LC/MS Neg	100000800	2511	186.0561	15030923	1204-06-4		HMDB00734
indoleacrylate	COMPID.22114	0.486841059	0.236608891	0.020480579	0.953201539	0.000212942	0.002632324	Amino Acid	Tryptophan Metabolism	LC/MS Neg	100000800	2511	186.0561	15030923	1204-06-4		HMDB00734
indoleacrylate	COMPID.22114	-0.27521945	0.112075112	-0.503200137	-0.047238764	0.000212942	0.002632324	Amino Acid	Tryptophan Metabolism	LC/MS Neg	100000800	2511	186.0561	15030923	1204-06-4		HMDB00734
indoleacrylate	COMPID.22114	-0.727231353	0.25034077	-1.220794328	-0.233668377	0.000212942	0.002632324	Amino Acid	Tryptophan Metabolism	LC/MS Neg	100000800	2511	186.0561	15030923	1204-06-4		HMDB00734
indolepropionate	COMPID.32405	0.365694913	0.140465193	0.087688904	0.643700921	0.001116564	0.011381119	Amino Acid	Tryptophan Metabolism	LC/MS Pos Early	100001083	3205	190.0863	3744	830-96-6		HMDB02302
indolepropionate	COMPID.32405	0.395329753	0.217796998	-0.033848297	0.824507804	0.001116564	0.011381119	Amino Acid	Tryptophan Metabolism	LC/MS Pos Early	100001083	3205	190.0863	3744	830-96-6		HMDB02302
indolepropionate	COMPID.32405	-0.185233986	0.091936231	-0.371249639	0.000781667	0.001116564	0.011381119	Amino Acid	Tryptophan Metabolism	LC/MS Pos Early	100001083	3205	190.0863	3744	830-96-6		HMDB02302
indolepropionate	COMPID.32405	-0.453122224	0.229670589	-0.905809566	-0.000434883	0.001116564	0.011381119	Amino Acid	Tryptophan Metabolism	LC/MS Pos Early	100001083	3205	190.0863	3744	830-96-6		HMDB02302
indolin-2-one	COMPID.43374	0.288778906	0.129907471	0.03176519	0.545792622	0.00567924	0.038789055	Xenobiotics	Food Component/Plant	LC/MS Pos Early	100004318	2575	134.06	321710	59-48-3	C12312
indolin-2-one	COMPID.43374	0.133045048	0.202406632	-0.265794253	0.531884348	0.00567924	0.038789055	Xenobiotics	Food Component/Plant	LC/MS Pos Early	100004318	2575	134.06	321710	59-48-3	C12312
indolin-2-one	COMPID.43374	-0.214800112	0.084328524	-0.385183879	-0.044416344	0.00567924	0.038789055	Xenobiotics	Food Component/Plant	LC/MS Pos Early	100004318	2575	134.06	321710	59-48-3	C12312
indolin-2-one	COMPID.43374	-0.414537973	0.213343671	-0.835030266	0.00595432	0.00567924	0.038789055	Xenobiotics	Food Component/Plant	LC/MS Pos Early	100004318	2575	134.06	321710	59-48-3	C12312
L-Acetylcarnitine	COMPID.32198	-0.560043383	0.145681601	-0.849365688	-0.270721079	5.78E-07	1.68E-05	Lipid	Fatty Acid Metabolism (Acyl Carnitine, Short Chain)	LC/MS Pos Early	100000802	2282	204.123	1	5080-50-2	C02571	HMDB00201
L-Acetylcarnitine	COMPID.32198	-0.376964044	0.202617591	-0.776435965	0.022507877	5.78E-07	1.68E-05	Lipid	Fatty Acid Metabolism (Acyl Carnitine, Short Chain)	LC/MS Pos Early	100000802	2282	204.123	1	5080-50-2	C02571	HMDB00201
L-Acetylcarnitine	COMPID.32198	0.260975985	0.111907453	0.034463624	0.487488346	5.78E-07	1.68E-05	Lipid	Fatty Acid Metabolism (Acyl Carnitine, Short Chain)	LC/MS Pos Early	100000802	2282	204.123	1	5080-50-2	C02571	HMDB00201
L-Acetylcarnitine	COMPID.32198	0.416221752	0.215436417	-0.008657344	0.841100848	5.78E-07	1.68E-05	Lipid	Fatty Acid Metabolism (Acyl Carnitine, Short Chain)	LC/MS Pos Early	100000802	2282	204.123	1	5080-50-2	C02571	HMDB00201
lignoceroyl sphingomyelin (d18:1/24:0)	COMPID.57330	-0.33622085	0.143444453	-0.621096239	-0.051345461	2.86E-05	0.000512381	Lipid	Sphingomyelins	LC/MS Pos Late	100006298	3437	815.7001	NA	60037-60-7
lignoceroyl sphingomyelin (d18:1/24:0)	COMPID.57330	-0.712931086	0.203297636	-1.113719415	-0.312142756	2.86E-05	0.000512381	Lipid	Sphingomyelins	LC/MS Pos Late	100006298	3437	815.7001	NA	60037-60-7
lignoceroyl sphingomyelin (d18:1/24:0)	COMPID.57330	0.078629066	0.107643326	-0.139745446	0.297003578	2.86E-05	0.000512381	Lipid	Sphingomyelins	LC/MS Pos Late	100006298	3437	815.7001	NA	60037-60-7
lignoceroyl sphingomyelin (d18:1/24:0)	COMPID.57330	0.508416385	0.21584205	0.082766818	0.934065952	2.86E-05	0.000512381	Lipid	Sphingomyelins	LC/MS Pos Late	100006298	3437	815.7001	NA	60037-60-7
linoleoylcarnitine (C18:2)	COMPID.46223	-0.587391864	0.1329977	-0.850519404	-0.324264324	0.00385955	0.029166011	Lipid	Fatty Acid Metabolism (Acyl Carnitine, Polyunsaturated)	LC/MS Pos Late	100003151	1430	424.3421	6450015	36816-10-1		HMDB06469
linoleoylcarnitine (C18:2)	COMPID.46223	-0.465440204	0.207221467	-0.873767066	-0.057113342	0.00385955	0.029166011	Lipid	Fatty Acid Metabolism (Acyl Carnitine, Polyunsaturated)	LC/MS Pos Late	100003151	1430	424.3421	6450015	36816-10-1		HMDB06469
linoleoylcarnitine (C18:2)	COMPID.46223	-0.135583383	0.086334525	-0.310020227	0.038853461	0.00385955	0.029166011	Lipid	Fatty Acid Metabolism (Acyl Carnitine, Polyunsaturated)	LC/MS Pos Late	100003151	1430	424.3421	6450015	36816-10-1		HMDB06469
linoleoylcarnitine (C18:2)	COMPID.46223	0.268738638	0.218418675	-0.161756296	0.699233572	0.00385955	0.029166011	Lipid	Fatty Acid Metabolism (Acyl Carnitine, Polyunsaturated)	LC/MS Pos Late	100003151	1430	424.3421	6450015	36816-10-1		HMDB06469
maleate	COMPID.20676	-0.164504599	0.135652273	-0.432884044	0.103874846	0.004051823	0.030180885	Lipid	Fatty Acid, Dicarboxylate	LC/MS Polar	100000707	2640	115.0037	444266	110-16-7	C01384	HMDB00176
maleate	COMPID.20676	-0.632200012	0.211357512	-1.048676891	-0.215723133	0.004051823	0.030180885	Lipid	Fatty Acid, Dicarboxylate	LC/MS Polar	100000707	2640	115.0037	444266	110-16-7	C01384	HMDB00176
maleate	COMPID.20676	0.161170799	0.088057722	-0.016747725	0.339089323	0.004051823	0.030180885	Lipid	Fatty Acid, Dicarboxylate	LC/MS Polar	100000707	2640	115.0037	444266	110-16-7	C01384	HMDB00176
maleate	COMPID.20676	0.172467176	0.222778212	-0.26662024	0.611554592	0.004051823	0.030180885	Lipid	Fatty Acid, Dicarboxylate	LC/MS Polar	100000707	2640	115.0037	444266	110-16-7	C01384	HMDB00176
malonate	COMPID.15872	-0.290554381	0.137171066	-0.562384686	-0.018724076	0.000452587	0.005155942	Lipid	Fatty Acid Synthesis	LC/MS Polar	818	3447	103.0037	867	141-82-2;26522-22-85-0	C00383	HMDB00691
malonate	COMPID.15872	-0.568889018	0.208591604	-0.97997297	-0.157805065	0.000452587	0.005155942	Lipid	Fatty Acid Synthesis	LC/MS Polar	818	3447	103.0037	867	141-82-2;26522-22-85-0	C00383	HMDB00691
malonate	COMPID.15872	0.241273101	0.092780609	0.052839792	0.429706411	0.000452587	0.005155942	Lipid	Fatty Acid Synthesis	LC/MS Polar	818	3447	103.0037	867	141-82-2;26522-22-85-0	C00383	HMDB00691
malonate	COMPID.15872	0.086639533	0.220305915	-0.347643864	0.520922931	0.000452587	0.005155942	Lipid	Fatty Acid Synthesis	LC/MS Polar	818	3447	103.0037	867	141-82-2;26522-22-85-0	C00383	HMDB00691
N-acetyl-3-methylhistidine	COMPID.43256	-1.324876961	0.140482179	-1.60382039	-1.045933533	2.83E-22	8.22E-20	Amino Acid	Histidine Metabolism	LC/MS Neg	100002204	1360	210.0884	193270	37841-04-6
N-acetyl-3-methylhistidine	COMPID.43256	-0.771908098	0.191684259	-1.14983965	-0.393976545	2.83E-22	8.22E-20	Amino Acid	Histidine Metabolism	LC/MS Neg	100002204	1360	210.0884	193270	37841-04-6
N-acetyl-3-methylhistidine	COMPID.43256	0.248579363	0.110327159	0.025846285	0.471312441	2.83E-22	8.22E-20	Amino Acid	Histidine Metabolism	LC/MS Neg	100002204	1360	210.0884	193270	37841-04-6
N-acetyl-3-methylhistidine	COMPID.43256	0.426072923	0.204125998	0.023481546	0.8286643	2.83E-22	8.22E-20	Amino Acid	Histidine Metabolism	LC/MS Neg	100002204	1360	210.0884	193270	37841-04-6
N-Acetyl-L-aspartic acid	COMPID.22185	-0.663195212	0.138297104	-0.937816808	-0.388573617	4.96E-09	1.92E-07	Amino Acid	Alanine and Aspartate Metabolism	LC/MS Polar	100000787	3143	174.0408	65065	997-55-7;997-55-7	C01042	HMDB00812
N-Acetyl-L-aspartic acid	COMPID.22185	-0.579288644	0.189551257	-0.953011932	-0.205565356	4.96E-09	1.92E-07	Amino Acid	Alanine and Aspartate Metabolism	LC/MS Polar	100000787	3143	174.0408	65065	997-55-7;997-55-7	C01042	HMDB00812
N-Acetyl-L-aspartic acid	COMPID.22185	0.156444756	0.108064075	-0.061856643	0.374746154	4.96E-09	1.92E-07	Amino Acid	Alanine and Aspartate Metabolism	LC/MS Polar	100000787	3143	174.0408	65065	997-55-7;997-55-7	C01042	HMDB00812
N-Acetyl-L-aspartic acid	COMPID.22185	0.458408418	0.201780508	0.060446283	0.856370552	4.96E-09	1.92E-07	Amino Acid	Alanine and Aspartate Metabolism	LC/MS Polar	100000787	3143	174.0408	65065	997-55-7;997-55-7	C01042	HMDB00812
N-acetylcarnosine	COMPID.43488	0.332183932	0.144666065	0.044909435	0.619458429	0.000231214	0.002798653	Amino Acid	Histidine Metabolism	LC/MS Neg	100004046	1235	267.1099	9903482	56353-15-2		HMDB12881
N-acetylcarnosine	COMPID.43488	0.26229668	0.198611484	-0.129288736	0.653882097	0.000231214	0.002798653	Amino Acid	Histidine Metabolism	LC/MS Neg	100004046	1235	267.1099	9903482	56353-15-2		HMDB12881
N-acetylcarnosine	COMPID.43488	-0.231474607	0.112826398	-0.459449144	-0.003500071	0.000231214	0.002798653	Amino Acid	Histidine Metabolism	LC/MS Neg	100004046	1235	267.1099	9903482	56353-15-2		HMDB12881
N-acetylcarnosine	COMPID.43488	-0.480978054	0.211396625	-0.89790415	-0.064051958	0.000231214	0.002798653	Amino Acid	Histidine Metabolism	LC/MS Neg	100004046	1235	267.1099	9903482	56353-15-2		HMDB12881
N-glycolylneuraminate	COMPID.37123	-0.671596469	0.133691706	-0.937104925	-0.406088014	8.92E-10	5.06E-08	Carbohydrate	Aminosugar Metabolism	LC/MS Polar	100001491	3327.5	324.0936	123802	1113-83-3	C03410	HMDB00833
N-glycolylneuraminate	COMPID.37123	-0.597269798	0.189281992	-0.970428584	-0.224111012	8.92E-10	5.06E-08	Carbohydrate	Aminosugar Metabolism	LC/MS Polar	100001491	3327.5	324.0936	123802	1113-83-3	C03410	HMDB00833
N-glycolylneuraminate	COMPID.37123	0.269180996	0.100456398	0.065409243	0.472952748	8.92E-10	5.06E-08	Carbohydrate	Aminosugar Metabolism	LC/MS Polar	100001491	3327.5	324.0936	123802	1113-83-3	C03410	HMDB00833
N-glycolylneuraminate	COMPID.37123	0.168456818	0.20097739	-0.227880723	0.56479436	8.92E-10	5.06E-08	Carbohydrate	Aminosugar Metabolism	LC/MS Polar	100001491	3327.5	324.0936	123802	1113-83-3	C03410	HMDB00833
N,N,N-trimethyl-alanylproline betaine (TMAP)	COMPID.62947	-0.647838695	0.1408587	-0.927553012	-0.368124377	1.74E-09	7.76E-08	Amino Acid	Urea cycle; Arginine and Proline Metabolism	LC/MS Pos Early	100020217	2470	229.1547	NA
N,N,N-trimethyl-alanylproline betaine (TMAP)	COMPID.62947	-0.631806231	0.193407794	-1.013131885	-0.250480577	1.74E-09	7.76E-08	Amino Acid	Urea cycle; Arginine and Proline Metabolism	LC/MS Pos Early	100020217	2470	229.1547	NA
N,N,N-trimethyl-alanylproline betaine (TMAP)	COMPID.62947	0.187606503	0.109841804	-0.034341146	0.409554152	1.74E-09	7.76E-08	Amino Acid	Urea cycle; Arginine and Proline Metabolism	LC/MS Pos Early	100020217	2470	229.1547	NA
N,N,N-trimethyl-alanylproline betaine (TMAP)	COMPID.62947	0.517687203	0.205855937	0.111688811	0.923685594	1.74E-09	7.76E-08	Amino Acid	Urea cycle; Arginine and Proline Metabolism	LC/MS Pos Early	100020217	2470	229.1547	NA
N1-methylinosine	COMPID.48351	-0.378447202	0.136966375	-0.65030995	-0.106584455	4.47E-05	0.000715254	Nucleotide	Purine Metabolism, (Hypo)Xanthine/Inosine containing	LC/MS Pos Early	100001409	1430	283.1037	65095	20245-33-4		HMDB02721
N1-methylinosine	COMPID.48351	-0.575950246	0.200420887	-0.971012186	-0.180888305	4.47E-05	0.000715254	Nucleotide	Purine Metabolism, (Hypo)Xanthine/Inosine containing	LC/MS Pos Early	100001409	1430	283.1037	65095	20245-33-4		HMDB02721
N1-methylinosine	COMPID.48351	0.031692594	0.098380325	-0.168386883	0.231772071	4.47E-05	0.000715254	Nucleotide	Purine Metabolism, (Hypo)Xanthine/Inosine containing	LC/MS Pos Early	100001409	1430	283.1037	65095	20245-33-4		HMDB02721
N1-methylinosine	COMPID.48351	0.621860457	0.212275599	0.203310859	1.040410056	4.47E-05	0.000715254	Nucleotide	Purine Metabolism, (Hypo)Xanthine/Inosine containing	LC/MS Pos Early	100001409	1430	283.1037	65095	20245-33-4		HMDB02721
N6,N6,N6-trimethyllysine	COMPID.1498	-0.320732612	0.147332467	-0.61330402	-0.028161203	0.005349304	0.037901778	Amino Acid	Lysine Metabolism	LC/MS Pos Early	189	2825	189.1598	440120	23284-33-5	C03793	HMDB01325
N6,N6,N6-trimethyllysine	COMPID.1498	-0.420134145	0.20239349	-0.819175762	-0.021092529	0.005349304	0.037901778	Amino Acid	Lysine Metabolism	LC/MS Pos Early	189	2825	189.1598	440120	23284-33-5	C03793	HMDB01325
N6,N6,N6-trimethyllysine	COMPID.1498	0.138935282	0.114827233	-0.093101318	0.370971882	0.005349304	0.037901778	Amino Acid	Lysine Metabolism	LC/MS Pos Early	189	2825	189.1598	440120	23284-33-5	C03793	HMDB01325
N6,N6,N6-trimethyllysine	COMPID.1498	0.085663892	0.215411615	-0.339180198	0.510507982	0.005349304	0.037901778	Amino Acid	Lysine Metabolism	LC/MS Pos Early	189	2825	189.1598	440120	23284-33-5	C03793	HMDB01325
palmitoyl dihydrosphingomyelin (d18:0/16:0)	COMPID.52434	-0.302617637	0.157287724	-0.614375924	0.009140649	7.27E-06	0.000156399	Lipid	Dihydrosphingomyelins	LC/MS Pos Late	100008954	2290	705.5905	9939965
palmitoyl dihydrosphingomyelin (d18:0/16:0)	COMPID.52434	-0.697522558	0.201254202	-1.094298763	-0.300746352	7.27E-06	0.000156399	Lipid	Dihydrosphingomyelins	LC/MS Pos Late	100008954	2290	705.5905	9939965
palmitoyl dihydrosphingomyelin (d18:0/16:0)	COMPID.52434	0.089992451	0.131725554	-0.173525857	0.353510759	7.27E-06	0.000156399	Lipid	Dihydrosphingomyelins	LC/MS Pos Late	100008954	2290	705.5905	9939965
palmitoyl dihydrosphingomyelin (d18:0/16:0)	COMPID.52434	0.498981061	0.215555427	0.073877665	0.924084458	7.27E-06	0.000156399	Lipid	Dihydrosphingomyelins	LC/MS Pos Late	100008954	2290	705.5905	9939965
palmitoyl sphingomyelin (d18:1/16:0)	COMPID.37506	-0.345233477	0.144788796	-0.632706465	-0.057760489	5.48E-05	0.000796318	Lipid	Sphingomyelins	LC/MS Pos Late	100002107	2168	703.5749	9939941	6254-89-3
palmitoyl sphingomyelin (d18:1/16:0)	COMPID.37506	-0.500011298	0.196626829	-0.887690247	-0.11233235	5.48E-05	0.000796318	Lipid	Sphingomyelins	LC/MS Pos Late	100002107	2168	703.5749	9939941	6254-89-3
palmitoyl sphingomyelin (d18:1/16:0)	COMPID.37506	0.003762536	0.114307157	-0.226850632	0.234375703	5.48E-05	0.000796318	Lipid	Sphingomyelins	LC/MS Pos Late	100002107	2168	703.5749	9939941	6254-89-3
palmitoyl sphingomyelin (d18:1/16:0)	COMPID.37506	0.628011986	0.209471294	0.214875333	1.041148639	5.48E-05	0.000796318	Lipid	Sphingomyelins	LC/MS Pos Late	100002107	2168	703.5749	9939941	6254-89-3
propionylcarnitine	COMPID.32452	-0.450824885	0.144101717	-0.737008667	-0.164641104	4.03E-05	0.000668626	Lipid	Fatty Acid Metabolism (also BCAA Metabolism)	LC/MS Pos Early	100001162	2590	218.1387	107738	17298-37-2	C03017	HMDB00824
propionylcarnitine	COMPID.32452	-0.315487282	0.203854046	-0.717375246	0.086400683	4.03E-05	0.000668626	Lipid	Fatty Acid Metabolism (also BCAA Metabolism)	LC/MS Pos Early	100001162	2590	218.1387	107738	17298-37-2	C03017	HMDB00824
propionylcarnitine	COMPID.32452	0.207863114	0.108391716	-0.011985268	0.427711496	4.03E-05	0.000668626	Lipid	Fatty Acid Metabolism (also BCAA Metabolism)	LC/MS Pos Early	100001162	2590	218.1387	107738	17298-37-2	C03017	HMDB00824
propionylcarnitine	COMPID.32452	0.486473849	0.216463456	0.059595552	0.913352145	4.03E-05	0.000668626	Lipid	Fatty Acid Metabolism (also BCAA Metabolism)	LC/MS Pos Early	100001162	2590	218.1387	107738	17298-37-2	C03017	HMDB00824
pyridoxal	COMPID.1651	-0.49822654	0.120017906	-0.736517502	-0.259935578	0.000907506	0.009764095	Cofactors and Vitamins	Vitamin B6 Metabolism	LC/MS Pos Early	491	2343	168.0655	1050	65-22-5	C00250	HMDB01545
pyridoxal	COMPID.1651	0.063424379	0.173478817	-0.278550203	0.405398962	0.000907506	0.009764095	Cofactors and Vitamins	Vitamin B6 Metabolism	LC/MS Pos Early	491	2343	168.0655	1050	65-22-5	C00250	HMDB01545
pyridoxal	COMPID.1651	0.03325286	0.08772382	-0.14503188	0.2115376	0.000907506	0.009764095	Cofactors and Vitamins	Vitamin B6 Metabolism	LC/MS Pos Early	491	2343	168.0655	1050	65-22-5	C00250	HMDB01545
pyridoxal	COMPID.1651	-0.121053246	0.183907994	-0.483693692	0.241587199	0.000907506	0.009764095	Cofactors and Vitamins	Vitamin B6 Metabolism	LC/MS Pos Early	491	2343	168.0655	1050	65-22-5	C00250	HMDB01545
pyroglutamine	COMPID.46225	-0.558947702	0.134249297	-0.824885507	-0.293009898	1.54E-05	0.000288314	Amino Acid	Glutamate Metabolism	LC/MS Pos Early	100001540	1900	129.0659	134508	2353-44-8
pyroglutamine	COMPID.46225	-3.91E-05	0.20548052	-0.404977117	0.404898827	1.54E-05	0.000288314	Amino Acid	Glutamate Metabolism	LC/MS Pos Early	100001540	1900	129.0659	134508	2353-44-8
pyroglutamine	COMPID.46225	0.193767372	0.089821451	0.011520398	0.376014345	1.54E-05	0.000288314	Amino Acid	Glutamate Metabolism	LC/MS Pos Early	100001540	1900	129.0659	134508	2353-44-8
pyroglutamine	COMPID.46225	0.509674465	0.216913176	0.082096461	0.937252469	1.54E-05	0.000288314	Amino Acid	Glutamate Metabolism	LC/MS Pos Early	100001540	1900	129.0659	134508	2353-44-8
spermine	COMPID.603	0.087054783	0.127928702	-0.166276053	0.34038562	0.003600974	0.027895542	Amino Acid	Polyamine Metabolism	LC/MS Pos Early	507	3350	203.223	1103	71-44-3	C00750	HMDB01256
spermine	COMPID.603	0.578300503	0.196846073	0.190389998	0.966211008	0.003600974	0.027895542	Amino Acid	Polyamine Metabolism	LC/MS Pos Early	507	3350	203.223	1103	71-44-3	C00750	HMDB01256
spermine	COMPID.603	-0.15892597	0.084828913	-0.330871954	0.013020015	0.003600974	0.027895542	Amino Acid	Polyamine Metabolism	LC/MS Pos Early	507	3350	203.223	1103	71-44-3	C00750	HMDB01256
spermine	COMPID.603	-0.281197263	0.20771178	-0.690623756	0.12822923	0.003600974	0.027895542	Amino Acid	Polyamine Metabolism	LC/MS Pos Early	507	3350	203.223	1103	71-44-3	C00750	HMDB01256
sphingomyelin (d17:1/16:0, d18:1/15:0, d16:1/17:0)	COMPID.52433	-0.23698286	0.145595986	-0.525862147	0.051896426	0.004671505	0.03435626	Lipid	Sphingomyelins	LC/MS Pos Late	100006314	2082	689.5592	NA	121999-58-4
sphingomyelin (d17:1/16:0, d18:1/15:0, d16:1/17:0)	COMPID.52433	-0.390429174	0.192041296	-0.769068056	-0.011790291	0.004671505	0.03435626	Lipid	Sphingomyelins	LC/MS Pos Late	100006314	2082	689.5592	NA	121999-58-4
sphingomyelin (d17:1/16:0, d18:1/15:0, d16:1/17:0)	COMPID.52433	-0.011399995	0.118492884	-0.249455946	0.226655956	0.004671505	0.03435626	Lipid	Sphingomyelins	LC/MS Pos Late	100006314	2082	689.5592	NA	121999-58-4
sphingomyelin (d17:1/16:0, d18:1/15:0, d16:1/17:0)	COMPID.52433	0.446546132	0.205099951	0.042030208	0.851062056	0.004671505	0.03435626	Lipid	Sphingomyelins	LC/MS Pos Late	100006314	2082	689.5592	NA	121999-58-4
sphingomyelin (d18:0/18:0, d19:0/17:0)	COMPID.57473	-0.210156391	0.14464997	-0.497429756	0.077116973	0.00257486	0.021371335	Lipid	Dihydrosphingomyelins	LC/MS Pos Late	100009027	2362	733.6218	NA			HMDB12087
sphingomyelin (d18:0/18:0, d19:0/17:0)	COMPID.57473	-0.646727866	0.20116377	-1.0433336	-0.250122133	0.00257486	0.021371335	Lipid	Dihydrosphingomyelins	LC/MS Pos Late	100009027	2362	733.6218	NA			HMDB12087
sphingomyelin (d18:0/18:0, d19:0/17:0)	COMPID.57473	0.043903737	0.111127562	-0.181027285	0.268834759	0.00257486	0.021371335	Lipid	Dihydrosphingomyelins	LC/MS Pos Late	100009027	2362	733.6218	NA			HMDB12087
sphingomyelin (d18:0/18:0, d19:0/17:0)	COMPID.57473	0.263379354	0.21389222	-0.158454432	0.68521314	0.00257486	0.021371335	Lipid	Dihydrosphingomyelins	LC/MS Pos Late	100009027	2362	733.6218	NA			HMDB12087
sphingomyelin (d18:1/14:0, d16:1/16:0)	COMPID.42463	-0.317742224	0.144481899	-0.604627037	-0.03085741	0.003047316	0.024936488	Lipid	Sphingomyelins	LC/MS Pos Late	100004328	1998	675.5436	11433862			HMDB12097
sphingomyelin (d18:1/14:0, d16:1/16:0)	COMPID.42463	-0.510178905	0.197117884	-0.898823658	-0.121534153	0.003047316	0.024936488	Lipid	Sphingomyelins	LC/MS Pos Late	100004328	1998	675.5436	11433862			HMDB12097
sphingomyelin (d18:1/14:0, d16:1/16:0)	COMPID.42463	0.024573935	0.113483672	-0.20452773	0.253675599	0.003047316	0.024936488	Lipid	Sphingomyelins	LC/MS Pos Late	100004328	1998	675.5436	11433862			HMDB12097
sphingomyelin (d18:1/14:0, d16:1/16:0)	COMPID.42463	0.323262303	0.209914396	-0.090745436	0.737270042	0.003047316	0.024936488	Lipid	Sphingomyelins	LC/MS Pos Late	100004328	1998	675.5436	11433862			HMDB12097
sphingomyelin (d18:1/17:0, d17:1/18:0, d19:1/16:0)	COMPID.52615	-0.366777625	0.148997099	-0.662405031	-0.071150219	3.90E-05	0.000667134	Lipid	Sphingomyelins	LC/MS Pos Late	100008920	2312	717.5905	NA	121999-64-2
sphingomyelin (d18:1/17:0, d17:1/18:0, d19:1/16:0)	COMPID.52615	-0.460703474	0.196525449	-0.848183549	-0.0732234	3.90E-05	0.000667134	Lipid	Sphingomyelins	LC/MS Pos Late	100008920	2312	717.5905	NA	121999-64-2
sphingomyelin (d18:1/17:0, d17:1/18:0, d19:1/16:0)	COMPID.52615	0.069334009	0.121262044	-0.174284931	0.31295295	3.90E-05	0.000667134	Lipid	Sphingomyelins	LC/MS Pos Late	100008920	2312	717.5905	NA	121999-64-2
sphingomyelin (d18:1/17:0, d17:1/18:0, d19:1/16:0)	COMPID.52615	0.584204449	0.209889207	0.170242745	0.998166153	3.90E-05	0.000667134	Lipid	Sphingomyelins	LC/MS Pos Late	100008920	2312	717.5905	NA	121999-64-2
sphingomyelin (d18:1/19:0, d19:1/18:0)	COMPID.57475	-0.192312746	0.148283563	-0.486480169	0.101854678	4.64E-05	0.000715254	Lipid	Sphingomyelins	LC/MS Pos Late	100015787	2330	745.6218	NA
sphingomyelin (d18:1/19:0, d19:1/18:0)	COMPID.57475	-0.679628177	0.194600357	-1.063310241	-0.295946113	4.64E-05	0.000715254	Lipid	Sphingomyelins	LC/MS Pos Late	100015787	2330	745.6218	NA
sphingomyelin (d18:1/19:0, d19:1/18:0)	COMPID.57475	0.091135118	0.121280762	-0.152345562	0.334615799	4.64E-05	0.000715254	Lipid	Sphingomyelins	LC/MS Pos Late	100015787	2330	745.6218	NA
sphingomyelin (d18:1/19:0, d19:1/18:0)	COMPID.57475	0.44086576	0.207927745	0.030775606	0.850955915	4.64E-05	0.000715254	Lipid	Sphingomyelins	LC/MS Pos Late	100015787	2330	745.6218	NA
sphingomyelin (d18:1/20:0, d16:1/22:0)	COMPID.48490	-0.40811855	0.147963338	-0.701673641	-0.11456346	7.16E-08	2.19E-06	Lipid	Sphingomyelins	LC/MS Pos Late	100006290	2685	759.6375	NA			HMDB12102
sphingomyelin (d18:1/20:0, d16:1/22:0)	COMPID.48490	-0.734402101	0.194682554	-1.118247554	-0.350556648	7.16E-08	2.19E-06	Lipid	Sphingomyelins	LC/MS Pos Late	100006290	2685	759.6375	NA			HMDB12102
sphingomyelin (d18:1/20:0, d16:1/22:0)	COMPID.48490	0.179871865	0.120713286	-0.062559099	0.422302829	7.16E-08	2.19E-06	Lipid	Sphingomyelins	LC/MS Pos Late	100006290	2685	759.6375	NA			HMDB12102
sphingomyelin (d18:1/20:0, d16:1/22:0)	COMPID.48490	0.508748848	0.207966922	0.098579776	0.918917919	7.16E-08	2.19E-06	Lipid	Sphingomyelins	LC/MS Pos Late	100006290	2685	759.6375	NA			HMDB12102
sphingomyelin (d18:1/21:0, d17:1/22:0, d16:1/23:0)	COMPID.52495	-0.383987379	0.163733232	-0.708985838	-0.058988919	0.005641667	0.038789055	Lipid	Sphingomyelins	LC/MS Pos Late	100009025	2793	773.6531	NA
sphingomyelin (d18:1/21:0, d17:1/22:0, d16:1/23:0)	COMPID.52495	-0.56301644	0.239414309	-1.034942395	-0.091090485	0.005641667	0.038789055	Lipid	Sphingomyelins	LC/MS Pos Late	100009025	2793	773.6531	NA
sphingomyelin (d18:1/21:0, d17:1/22:0, d16:1/23:0)	COMPID.52495	-0.063127292	0.117730829	-0.30255361	0.176299025	0.005641667	0.038789055	Lipid	Sphingomyelins	LC/MS Pos Late	100009025	2793	773.6531	NA
sphingomyelin (d18:1/21:0, d17:1/22:0, d16:1/23:0)	COMPID.52495	0.514889053	0.253589101	0.014878461	1.014899645	0.005641667	0.038789055	Lipid	Sphingomyelins	LC/MS Pos Late	100009025	2793	773.6531	NA
sphingomyelin (d18:1/22:1, d18:2/22:0, d16:1/24:1)	COMPID.48493	-0.290655126	0.152362849	-0.593129582	0.011819331	0.000158825	0.002006029	Lipid	Sphingomyelins	LC/MS Pos Late	100006295	2666	785.6531	NA			HMDB12104
sphingomyelin (d18:1/22:1, d18:2/22:0, d16:1/24:1)	COMPID.48493	-0.61072977	0.205570371	-1.016044706	-0.205414833	0.000158825	0.002006029	Lipid	Sphingomyelins	LC/MS Pos Late	100006295	2666	785.6531	NA			HMDB12104
sphingomyelin (d18:1/22:1, d18:2/22:0, d16:1/24:1)	COMPID.48493	0.137369106	0.121138858	-0.106799272	0.381537485	0.000158825	0.002006029	Lipid	Sphingomyelins	LC/MS Pos Late	100006295	2666	785.6531	NA			HMDB12104
sphingomyelin (d18:1/22:1, d18:2/22:0, d16:1/24:1)	COMPID.48493	0.406827779	0.219118241	-0.02533829	0.838993849	0.000158825	0.002006029	Lipid	Sphingomyelins	LC/MS Pos Late	100006295	2666	785.6531	NA			HMDB12104
sphingomyelin (d18:1/22:2, d18:2/22:1, d16:1/24:2)	COMPID.57477	-0.338083152	0.147764475	-0.631491877	-0.044674427	9.35E-05	0.001249718	Lipid	Sphingomyelins	LC/MS Pos Late	100006296	2209	783.6375	NA
sphingomyelin (d18:1/22:2, d18:2/22:1, d16:1/24:2)	COMPID.57477	-0.388573514	0.201880093	-0.786606751	0.009459723	9.35E-05	0.001249718	Lipid	Sphingomyelins	LC/MS Pos Late	100006296	2209	783.6375	NA
sphingomyelin (d18:1/22:2, d18:2/22:1, d16:1/24:2)	COMPID.57477	0.14573094	0.115879486	-0.088253725	0.379715606	9.35E-05	0.001249718	Lipid	Sphingomyelins	LC/MS Pos Late	100006296	2209	783.6375	NA
sphingomyelin (d18:1/22:2, d18:2/22:1, d16:1/24:2)	COMPID.57477	0.60976442	0.214960948	0.185804549	1.033724291	9.35E-05	0.001249718	Lipid	Sphingomyelins	LC/MS Pos Late	100006296	2209	783.6375	NA
sphingomyelin (d18:1/24:1, d18:2/24:0)	COMPID.47153	-0.40404606	0.14328076	-0.688483421	-0.119608698	2.87E-06	7.26E-05	Lipid	Sphingomyelins	LC/MS Pos Late	100005986	3033	813.6844	NA	94359-13-4		HMDB12107
sphingomyelin (d18:1/24:1, d18:2/24:0)	COMPID.47153	-0.612692506	0.193078739	-0.993378497	-0.232006514	2.87E-06	7.26E-05	Lipid	Sphingomyelins	LC/MS Pos Late	100005986	3033	813.6844	NA	94359-13-4		HMDB12107
sphingomyelin (d18:1/24:1, d18:2/24:0)	COMPID.47153	0.092527931	0.114068174	-0.137347979	0.322403841	2.87E-06	7.26E-05	Lipid	Sphingomyelins	LC/MS Pos Late	100005986	3033	813.6844	NA	94359-13-4		HMDB12107
sphingomyelin (d18:1/24:1, d18:2/24:0)	COMPID.47153	0.555440894	0.205824743	0.149493184	0.961388604	2.87E-06	7.26E-05	Lipid	Sphingomyelins	LC/MS Pos Late	100005986	3033	813.6844	NA	94359-13-4		HMDB12107
sphingomyelin (d18:2/23:0, d18:1/23:1, d17:1/24:1)	COMPID.52435	-0.366410822	0.144772739	-0.653904111	-0.078917533	4.68E-05	0.000715254	Lipid	Sphingomyelins	LC/MS Pos Late	100008956	2845	799.6687	NA
sphingomyelin (d18:2/23:0, d18:1/23:1, d17:1/24:1)	COMPID.52435	-0.570942067	0.199188884	-0.963664212	-0.178219921	4.68E-05	0.000715254	Lipid	Sphingomyelins	LC/MS Pos Late	100008956	2845	799.6687	NA
sphingomyelin (d18:2/23:0, d18:1/23:1, d17:1/24:1)	COMPID.52435	0.053546369	0.11262963	-0.174098491	0.281191229	4.68E-05	0.000715254	Lipid	Sphingomyelins	LC/MS Pos Late	100008956	2845	799.6687	NA
sphingomyelin (d18:2/23:0, d18:1/23:1, d17:1/24:1)	COMPID.52435	0.557725626	0.211974016	0.139662792	0.975788459	4.68E-05	0.000715254	Lipid	Sphingomyelins	LC/MS Pos Late	100008956	2845	799.6687	NA
sphingomyelin (d18:2/24:1, d18:1/24:2)	COMPID.52437	-0.497733108	0.148602277	-0.792621299	-0.202844916	7.99E-09	2.73E-07	Lipid	Sphingomyelins	LC/MS Pos Late	100008957	2635	811.6687	NA
sphingomyelin (d18:2/24:1, d18:1/24:2)	COMPID.52437	-0.621869141	0.197055451	-1.010395906	-0.233342376	7.99E-09	2.73E-07	Lipid	Sphingomyelins	LC/MS Pos Late	100008957	2635	811.6687	NA
sphingomyelin (d18:2/24:1, d18:1/24:2)	COMPID.52437	0.188317458	0.120295837	-0.053546409	0.430181326	7.99E-09	2.73E-07	Lipid	Sphingomyelins	LC/MS Pos Late	100008957	2635	811.6687	NA
sphingomyelin (d18:2/24:1, d18:1/24:2)	COMPID.52437	0.695504799	0.210355387	0.280621497	1.110388101	7.99E-09	2.73E-07	Lipid	Sphingomyelins	LC/MS Pos Late	100008957	2635	811.6687	NA
stearoylcarnitine (C18)	COMPID.34409	-0.41830534	0.127702532	-0.670956725	-0.165653956	0.005634906	0.038789055	Lipid	Fatty Acid Metabolism (Acyl Carnitine, Long Chain Saturated)	LC/MS Pos Late	100001391	1485	428.3734	6426855	18822-91-8		HMDB00848
stearoylcarnitine (C18)	COMPID.34409	-0.374132242	0.198971155	-0.766201985	0.017937502	0.005634906	0.038789055	Lipid	Fatty Acid Metabolism (Acyl Carnitine, Long Chain Saturated)	LC/MS Pos Late	100001391	1485	428.3734	6426855	18822-91-8		HMDB00848
stearoylcarnitine (C18)	COMPID.34409	-0.03500623	0.082897203	-0.202498049	0.132485589	0.005634906	0.038789055	Lipid	Fatty Acid Metabolism (Acyl Carnitine, Long Chain Saturated)	LC/MS Pos Late	100001391	1485	428.3734	6426855	18822-91-8		HMDB00848
stearoylcarnitine (C18)	COMPID.34409	0.382236566	0.209722558	-0.03111865	0.795591783	0.005634906	0.038789055	Lipid	Fatty Acid Metabolism (Acyl Carnitine, Long Chain Saturated)	LC/MS Pos Late	100001391	1485	428.3734	6426855	18822-91-8		HMDB00848
taurine	COMPID.2125	0.38925854	0.126915845	0.137284586	0.641232493	1.73E-09	7.76E-08	Amino Acid	Methionine, Cysteine, SAM and Taurine Metabolism	LC/MS Pos Early	512	660	126.022	1123	107-35-7	C00245	HMDB00251
taurine	COMPID.2125	0.73981239	0.183903791	0.377291404	1.102333376	1.73E-09	7.76E-08	Amino Acid	Methionine, Cysteine, SAM and Taurine Metabolism	LC/MS Pos Early	512	660	126.022	1123	107-35-7	C00245	HMDB00251
taurine	COMPID.2125	-0.30109436	0.092446051	-0.489008158	-0.113180562	1.73E-09	7.76E-08	Amino Acid	Methionine, Cysteine, SAM and Taurine Metabolism	LC/MS Pos Early	512	660	126.022	1123	107-35-7	C00245	HMDB00251
taurine	COMPID.2125	-0.556030037	0.194923564	-0.940386652	-0.171673422	1.73E-09	7.76E-08	Amino Acid	Methionine, Cysteine, SAM and Taurine Metabolism	LC/MS Pos Early	512	660	126.022	1123	107-35-7	C00245	HMDB00251
tauroursodeoxycholate	COMPID.39378	0.38256747	0.167720222	0.04972921	0.715405729	0.003108229	0.02508168	Lipid	Secondary Bile Acid Metabolism	LC/MS Neg	100002912	5025	498.2895	9848818	14605-22-2		HMDB00874
tauroursodeoxycholate	COMPID.39378	0.434907779	0.22271111	-0.00420361	0.874019169	0.003108229	0.02508168	Lipid	Secondary Bile Acid Metabolism	LC/MS Neg	100002912	5025	498.2895	9848818	14605-22-2		HMDB00874
tauroursodeoxycholate	COMPID.39378	-0.083812506	0.135584561	-0.356469266	0.188844254	0.003108229	0.02508168	Lipid	Secondary Bile Acid Metabolism	LC/MS Neg	100002912	5025	498.2895	9848818	14605-22-2		HMDB00874
tauroursodeoxycholate	COMPID.39378	-0.365463977	0.237714073	-0.834307164	0.10337921	0.003108229	0.02508168	Lipid	Secondary Bile Acid Metabolism	LC/MS Neg	100002912	5025	498.2895	9848818	14605-22-2		HMDB00874
threonate	COMPID.27738	-0.214574394	0.139460346	-0.491288025	0.062139237	0.005084843	0.03647276	Cofactors and Vitamins	Ascorbate and Aldarate Metabolism	LC/MS Polar	100001022	2384	135.0299	151152	70753-61-6	C01620	HMDB00943
threonate	COMPID.27738	-0.517414185	0.206379771	-0.924198938	-0.110629431	0.005084843	0.03647276	Cofactors and Vitamins	Ascorbate and Aldarate Metabolism	LC/MS Polar	100001022	2384	135.0299	151152	70753-61-6	C01620	HMDB00943
threonate	COMPID.27738	0.183294872	0.098508688	-0.01709215	0.383681895	0.005084843	0.03647276	Cofactors and Vitamins	Ascorbate and Aldarate Metabolism	LC/MS Polar	100001022	2384	135.0299	151152	70753-61-6	C01620	HMDB00943
threonate	COMPID.27738	0.107287772	0.218405799	-0.32332106	0.537896604	0.005084843	0.03647276	Cofactors and Vitamins	Ascorbate and Aldarate Metabolism	LC/MS Polar	100001022	2384	135.0299	151152	70753-61-6	C01620	HMDB00943
trans-urocanate	COMPID.607	-0.843266269	0.129661067	-1.100291789	-0.586240748	3.72E-14	7.20E-12	Amino Acid	Histidine Metabolism	LC/MS Polar	537	1882.5	137.0357	736715	104-98-3	C00785	HMDB00301
trans-urocanate	COMPID.607	-0.694449367	0.196077179	-1.080882323	-0.308016411	3.72E-14	7.20E-12	Amino Acid	Histidine Metabolism	LC/MS Polar	537	1882.5	137.0357	736715	104-98-3	C00785	HMDB00301
trans-urocanate	COMPID.607	0.299871675	0.088509294	0.120000534	0.479742817	3.72E-14	7.20E-12	Amino Acid	Histidine Metabolism	LC/MS Polar	537	1882.5	137.0357	736715	104-98-3	C00785	HMDB00301
trans-urocanate	COMPID.607	0.720856898	0.207174189	0.312445684	1.129268112	3.72E-14	7.20E-12	Amino Acid	Histidine Metabolism	LC/MS Polar	537	1882.5	137.0357	736715	104-98-3	C00785	HMDB00301
tricosanoyl sphingomyelin (d18:1/23:0)	COMPID.52436	-0.193434641	0.146182766	-0.483757824	0.096888542	0.001341609	0.013211442	Lipid	Sphingomyelins	LC/MS Pos Late	100008955	3200	801.6844	NA			HMDB12105
tricosanoyl sphingomyelin (d18:1/23:0)	COMPID.52436	-0.589521437	0.204691852	-0.993074973	-0.185967901	0.001341609	0.013211442	Lipid	Sphingomyelins	LC/MS Pos Late	100008955	3200	801.6844	NA			HMDB12105
tricosanoyl sphingomyelin (d18:1/23:0)	COMPID.52436	0.024359279	0.111376451	-0.201271231	0.24998979	0.001341609	0.013211442	Lipid	Sphingomyelins	LC/MS Pos Late	100008955	3200	801.6844	NA			HMDB12105
tricosanoyl sphingomyelin (d18:1/23:0)	COMPID.52436	0.484796846	0.217526156	0.055805985	0.913787707	0.001341609	0.013211442	Lipid	Sphingomyelins	LC/MS Pos Late	100008955	3200	801.6844	NA			HMDB12105
tyrosine	COMPID.1299	0.212426527	0.144937707	-0.075324218	0.500177272	0.007784384	0.046626053	Amino Acid	Tyrosine Metabolism	LC/MS Pos Early	815	2430	182.0812	6057	60-18-4	C00082	HMDB00158
tyrosine	COMPID.1299	0.218956906	0.21012566	-0.195253049	0.633166861	0.007784384	0.046626053	Amino Acid	Tyrosine Metabolism	LC/MS Pos Early	815	2430	182.0812	6057	60-18-4	C00082	HMDB00158
tyrosine	COMPID.1299	-0.025343008	0.105497258	-0.239792956	0.189106941	0.007784384	0.046626053	Amino Acid	Tyrosine Metabolism	LC/MS Pos Early	815	2430	182.0812	6057	60-18-4	C00082	HMDB00158
tyrosine	COMPID.1299	-0.63805852	0.222708137	-1.077200466	-0.198916573	0.007784384	0.046626053	Amino Acid	Tyrosine Metabolism	LC/MS Pos Early	815	2430	182.0812	6057	60-18-4	C00082	HMDB00158
xanthosine	COMPID.15136	-0.507143311	0.185123238	-0.874159931	-0.140126692	0.005808344	0.038789055	Nucleotide	Purine Metabolism, (Hypo)Xanthine/Inosine containing	LC/MS Polar	100000299	2305	283.0684	64959	146-80-5	C01762	HMDB00299
xanthosine	COMPID.15136	-0.538490384	0.238374495	-1.008459567	-0.068521202	0.005808344	0.038789055	Nucleotide	Purine Metabolism, (Hypo)Xanthine/Inosine containing	LC/MS Polar	100000299	2305	283.0684	64959	146-80-5	C01762	HMDB00299
xanthosine	COMPID.15136	0.003918362	0.15415154	-0.304729359	0.312566084	0.005808344	0.038789055	Nucleotide	Purine Metabolism, (Hypo)Xanthine/Inosine containing	LC/MS Polar	100000299	2305	283.0684	64959	146-80-5	C01762	HMDB00299
xanthosine	COMPID.15136	0.148066974	0.255154553	-0.355142933	0.651276881	0.005808344	0.038789055	Nucleotide	Purine Metabolism, (Hypo)Xanthine/Inosine containing	LC/MS Polar	100000299	2305	283.0684	64959	146-80-5	C01762	HMDB00299
