# Supplementary material for: Identification of circulating metabolites associated with wooden breast and white striping
Source: PLoS One. 2022 Sep 26;17(9):e0274208. doi: 10.1371/journal.pone.0274208 (PMC9512222; doi:10.1371/journal.pone.0274208)
Supplement: S3 Table — (CSV) [file pone.0274208.s003.csv]

S3 Table. Results of post-hoc analysis for metabolites significantly associated (q-value < 0.05) with white striping score.
Metabolite Name	Metabolite ID	White Striping Score	Estimated Marginal Mean	SE	Lower Confidence Limit	Upper Confidence Limit	p-value	q-value	Super Pathway	Sub Pathway	Platform	Metabolon Chemical ID	RI	Mass	PUBCHEM	CAS	KEGG	HMDB	order
1-(1-enyl-palmitoyl)-2-arachidonoyl-GPC (P-16:0/20:4)	COMPID.52689	0	-0.586527638	0.153432416	-0.890775059	-0.282280216	1.05E-07	1.66E-05	Lipid	Plasmalogen	LC/MS Pos Late	100009014	2154	766.5745	NA			HMDB11220	39
1-(1-enyl-palmitoyl)-2-arachidonoyl-GPC (P-16:0/20:4)	COMPID.52689	1	-0.180979294	0.1309089	-0.44188737	0.079928783	1.05E-07	1.66E-05	Lipid	Plasmalogen	LC/MS Pos Late	100009014	2154	766.5745	NA			HMDB11220	39
1-(1-enyl-palmitoyl)-2-arachidonoyl-GPC (P-16:0/20:4)	COMPID.52689	2	0.291132395	0.13458845	0.02234787	0.55991692	1.05E-07	1.66E-05	Lipid	Plasmalogen	LC/MS Pos Late	100009014	2154	766.5745	NA			HMDB11220	39
1-(1-enyl-palmitoyl)-2-arachidonoyl-GPC (P-16:0/20:4)	COMPID.52689	3	0.556623103	0.207287097	0.147436963	0.965809244	1.05E-07	1.66E-05	Lipid	Plasmalogen	LC/MS Pos Late	100009014	2154	766.5745	NA			HMDB11220	39
1-(1-enyl-palmitoyl)-2-linoleoyl-GPC (P-16:0/18:2)	COMPID.52682	0	-0.49306701	0.150174457	-0.790926346	-0.195207674	8.13E-06	0.000429251	Lipid	Plasmalogen	LC/MS Pos Late	100009009	2226	742.5745	NA			HMDB11211	29
1-(1-enyl-palmitoyl)-2-linoleoyl-GPC (P-16:0/18:2)	COMPID.52682	1	-0.22110396	0.127382377	-0.475121085	0.032913165	8.13E-06	0.000429251	Lipid	Plasmalogen	LC/MS Pos Late	100009009	2226	742.5745	NA			HMDB11211	29
1-(1-enyl-palmitoyl)-2-linoleoyl-GPC (P-16:0/18:2)	COMPID.52682	2	0.225537819	0.130703867	-0.035677255	0.486752894	8.13E-06	0.000429251	Lipid	Plasmalogen	LC/MS Pos Late	100009009	2226	742.5745	NA			HMDB11211	29
1-(1-enyl-palmitoyl)-2-linoleoyl-GPC (P-16:0/18:2)	COMPID.52682	3	0.463098067	0.204511234	0.059367209	0.866828926	8.13E-06	0.000429251	Lipid	Plasmalogen	LC/MS Pos Late	100009009	2226	742.5745	NA			HMDB11211	29
1-(1-enyl-palmitoyl)-2-oleoyl-GPC (P-16:0/18:1)	COMPID.52478	0	-0.38911446	0.153490773	-0.69361516	-0.084613761	0.001259333	0.02286476	Lipid	Plasmalogen	LC/MS Pos Late	100009007	2443	744.5902	NA				21
1-(1-enyl-palmitoyl)-2-oleoyl-GPC (P-16:0/18:1)	COMPID.52478	1	-0.149478496	0.129260834	-0.407377061	0.108420069	0.001259333	0.02286476	Lipid	Plasmalogen	LC/MS Pos Late	100009007	2443	744.5902	NA				21
1-(1-enyl-palmitoyl)-2-oleoyl-GPC (P-16:0/18:1)	COMPID.52478	2	0.184272028	0.132300944	-0.080329387	0.448873444	0.001259333	0.02286476	Lipid	Plasmalogen	LC/MS Pos Late	100009007	2443	744.5902	NA				21
1-(1-enyl-palmitoyl)-2-oleoyl-GPC (P-16:0/18:1)	COMPID.52478	3	0.402328998	0.211084684	-0.014404077	0.819062072	0.001259333	0.02286476	Lipid	Plasmalogen	LC/MS Pos Late	100009007	2443	744.5902	NA				21
1-(1-enyl-palmitoyl)-2-oleoyl-GPE (P-16:0/18:1)	COMPID.52477	0	-0.385113022	0.142606231	-0.667815193	-0.102410851	0.000496173	0.010856334	Lipid	Plasmalogen	LC/MS Pos Late	100009005	2600	702.5432	NA			HMDB11342	19
1-(1-enyl-palmitoyl)-2-oleoyl-GPE (P-16:0/18:1)	COMPID.52477	1	-0.126214483	0.115979442	-0.357467764	0.105038799	0.000496173	0.010856334	Lipid	Plasmalogen	LC/MS Pos Late	100009005	2600	702.5432	NA			HMDB11342	19
1-(1-enyl-palmitoyl)-2-oleoyl-GPE (P-16:0/18:1)	COMPID.52477	2	0.298512489	0.117227648	0.064060717	0.532964262	0.000496173	0.010856334	Lipid	Plasmalogen	LC/MS Pos Late	100009005	2600	702.5432	NA			HMDB11342	19
1-(1-enyl-palmitoyl)-2-oleoyl-GPE (P-16:0/18:1)	COMPID.52477	3	0.288337369	0.205338444	-0.117187222	0.69386196	0.000496173	0.010856334	Lipid	Plasmalogen	LC/MS Pos Late	100009005	2600	702.5432	NA			HMDB11342	19
1-(1-enyl-palmitoyl)-2-palmitoyl-GPC (P-16:0/16:0)	COMPID.52716	0	-0.367259123	0.144118903	-0.653137882	-0.081380364	3.06E-05	0.001112053	Lipid	Plasmalogen	LC/MS Pos Late	100009162	2454	718.5745	11146967			HMDB11206	18
1-(1-enyl-palmitoyl)-2-palmitoyl-GPC (P-16:0/16:0)	COMPID.52716	1	-0.280147247	0.118673459	-0.516995002	-0.043299492	3.06E-05	0.001112053	Lipid	Plasmalogen	LC/MS Pos Late	100009162	2454	718.5745	11146967			HMDB11206	18
1-(1-enyl-palmitoyl)-2-palmitoyl-GPC (P-16:0/16:0)	COMPID.52716	2	0.272914106	0.120490524	0.031740111	0.5140881	3.06E-05	0.001112053	Lipid	Plasmalogen	LC/MS Pos Late	100009162	2454	718.5745	11146967			HMDB11206	18
1-(1-enyl-palmitoyl)-2-palmitoyl-GPC (P-16:0/16:0)	COMPID.52716	3	0.442932174	0.204230697	0.039662647	0.846201702	3.06E-05	0.001112053	Lipid	Plasmalogen	LC/MS Pos Late	100009162	2454	718.5745	11146967			HMDB11206	18
1-(1-enyl-stearoyl)-2-arachidonoyl-GPE (P-18:0/20:4)	COMPID.52475	0	-0.298858729	0.149422054	-0.5952462	-0.002471258	0.000504511	0.010856334	Lipid	Plasmalogen	LC/MS Pos Late	100008999	2511	752.5589	9547058			HMDB05779	13
1-(1-enyl-stearoyl)-2-arachidonoyl-GPE (P-18:0/20:4)	COMPID.52475	1	-0.261089963	0.122910431	-0.506382653	-0.015797274	0.000504511	0.010856334	Lipid	Plasmalogen	LC/MS Pos Late	100008999	2511	752.5589	9547058			HMDB05779	13
1-(1-enyl-stearoyl)-2-arachidonoyl-GPE (P-18:0/20:4)	COMPID.52475	2	0.184547741	0.12474448	-0.065133378	0.434228859	0.000504511	0.010856334	Lipid	Plasmalogen	LC/MS Pos Late	100008999	2511	752.5589	9547058			HMDB05779	13
1-(1-enyl-stearoyl)-2-arachidonoyl-GPE (P-18:0/20:4)	COMPID.52475	3	0.528587194	0.212038307	0.109896603	0.947277785	0.000504511	0.010856334	Lipid	Plasmalogen	LC/MS Pos Late	100008999	2511	752.5589	9547058			HMDB05779	13
1-methyl-5-imidazoleacetate	COMPID.62946	0	-0.804277595	0.167692296	-1.136973472	-0.471581718	5.14E-07	5.97E-05	Amino Acid	Histidine Metabolism	LC/MS Pos Early	100002910	1989	141.0659	6451814	4200-48-0		HMDB04988	43
1-methyl-5-imidazoleacetate	COMPID.62946	1	-0.061692725	0.139079666	-0.339310044	0.215924594	5.14E-07	5.97E-05	Amino Acid	Histidine Metabolism	LC/MS Pos Early	100002910	1989	141.0659	6451814	4200-48-0		HMDB04988	43
1-methyl-5-imidazoleacetate	COMPID.62946	2	0.296509838	0.141577464	0.013119571	0.579900105	5.14E-07	5.97E-05	Amino Acid	Histidine Metabolism	LC/MS Pos Early	100002910	1989	141.0659	6451814	4200-48-0		HMDB04988	43
1-methyl-5-imidazoleacetate	COMPID.62946	3	0.288972576	0.235396541	-0.175808548	0.753753699	5.14E-07	5.97E-05	Amino Acid	Histidine Metabolism	LC/MS Pos Early	100002910	1989	141.0659	6451814	4200-48-0		HMDB04988	43
1-methylhistidine	COMPID.30460	0	-0.57159426	0.153772159	-0.876685351	-0.266503169	6.97E-06	0.000404828	Amino Acid	Histidine Metabolism	LC/MS Neg	100001051	1227	168.0779	92105	332-80-9	C01152	HMDB00001	36
1-methylhistidine	COMPID.30460	1	-0.045732537	0.128283701	-0.301784672	0.210319597	6.97E-06	0.000404828	Amino Acid	Histidine Metabolism	LC/MS Neg	100001051	1227	168.0779	92105	332-80-9	C01152	HMDB00001	36
1-methylhistidine	COMPID.30460	2	0.309821343	0.130863254	0.0479262	0.571716487	6.97E-06	0.000404828	Amino Acid	Histidine Metabolism	LC/MS Neg	100001051	1227	168.0779	92105	332-80-9	C01152	HMDB00001	36
1-methylhistidine	COMPID.30460	3	0.396916303	0.214175401	-0.025947003	0.81977961	6.97E-06	0.000404828	Amino Acid	Histidine Metabolism	LC/MS Neg	100001051	1227	168.0779	92105	332-80-9	C01152	HMDB00001	36
1-palmitoleoyl-GPC (16:1)	COMPID.33230	0	0.403548088	0.13885608	0.128654058	0.678442117	0.001393898	0.02448767	Lipid	Lysophospholipid	LC/MS Pos Late	100001511	1450	494.3241	24779461			HMDB10383	4
1-palmitoleoyl-GPC (16:1)	COMPID.33230	1	0.054791065	0.111239838	-0.166463559	0.27604569	0.001393898	0.02448767	Lipid	Lysophospholipid	LC/MS Pos Late	100001511	1450	494.3241	24779461			HMDB10383	4
1-palmitoleoyl-GPC (16:1)	COMPID.33230	2	-0.185663011	0.11185206	-0.40881422	0.037488199	0.001393898	0.02448767	Lipid	Lysophospholipid	LC/MS Pos Late	100001511	1450	494.3241	24779461			HMDB10383	4
1-palmitoleoyl-GPC (16:1)	COMPID.33230	3	-0.464306042	0.203605902	-0.866598032	-0.062014053	0.001393898	0.02448767	Lipid	Lysophospholipid	LC/MS Pos Late	100001511	1450	494.3241	24779461			HMDB10383	4
1-palmitoyl-2-arachidonoyl-GPE (16:0/20:4)	COMPID.52464	0	0.30184975	0.14489736	0.014456482	0.589243018	0.000740166	0.014828834	Lipid	Phosphatidylethanolamine (PE)	LC/MS Pos Late	100008990	2198	740.5225	9546800			HMDB05323	6
1-palmitoyl-2-arachidonoyl-GPE (16:0/20:4)	COMPID.52464	1	0.066915789	0.118980549	-0.170512909	0.304344487	0.000740166	0.014828834	Lipid	Phosphatidylethanolamine (PE)	LC/MS Pos Late	100008990	2198	740.5225	9546800			HMDB05323	6
1-palmitoyl-2-arachidonoyl-GPE (16:0/20:4)	COMPID.52464	2	-0.103784803	0.120679333	-0.345313506	0.137743901	0.000740166	0.014828834	Lipid	Phosphatidylethanolamine (PE)	LC/MS Pos Late	100008990	2198	740.5225	9546800			HMDB05323	6
1-palmitoyl-2-arachidonoyl-GPE (16:0/20:4)	COMPID.52464	3	-0.70353942	0.206085898	-1.110483826	-0.296595013	0.000740166	0.014828834	Lipid	Phosphatidylethanolamine (PE)	LC/MS Pos Late	100008990	2198	740.5225	9546800			HMDB05323	6
1-palmitoyl-2-oleoyl-GPE (16:0/18:1)	COMPID.19263	0	0.230806135	0.144068335	-0.054804607	0.516416877	0.003152964	0.043616002	Lipid	Phosphatidylethanolamine (PE)	LC/MS Pos Late	1526	2509	718.5381	5283496	26662-94-2		HMDB05320	8
1-palmitoyl-2-oleoyl-GPE (16:0/18:1)	COMPID.19263	1	0.112125841	0.117230511	-0.121635757	0.345887438	0.003152964	0.043616002	Lipid	Phosphatidylethanolamine (PE)	LC/MS Pos Late	1526	2509	718.5381	5283496	26662-94-2		HMDB05320	8
1-palmitoyl-2-oleoyl-GPE (16:0/18:1)	COMPID.19263	2	-0.102727215	0.118514628	-0.339766168	0.134311737	0.003152964	0.043616002	Lipid	Phosphatidylethanolamine (PE)	LC/MS Pos Late	1526	2509	718.5381	5283496	26662-94-2		HMDB05320	8
1-palmitoyl-2-oleoyl-GPE (16:0/18:1)	COMPID.19263	3	-0.65297349	0.207305585	-1.062378992	-0.243567987	0.003152964	0.043616002	Lipid	Phosphatidylethanolamine (PE)	LC/MS Pos Late	1526	2509	718.5381	5283496	26662-94-2		HMDB05320	8
1-palmitoyl-GPE (16:0)	COMPID.35631	0	0.431529019	0.134813946	0.164739956	0.698318082	0.000625496	0.012979042	Lipid	Lysophospholipid	LC/MS Pos Late	100001567	1544	454.2928	9547069	53862-35-4		HMDB11503	3
1-palmitoyl-GPE (16:0)	COMPID.35631	1	0.128440391	0.107654636	-0.08552346	0.342404241	0.000625496	0.012979042	Lipid	Lysophospholipid	LC/MS Pos Late	100001567	1544	454.2928	9547069	53862-35-4		HMDB11503	3
1-palmitoyl-GPE (16:0)	COMPID.35631	2	-0.104424306	0.108134755	-0.319995816	0.111147204	0.000625496	0.012979042	Lipid	Lysophospholipid	LC/MS Pos Late	100001567	1544	454.2928	9547069	53862-35-4		HMDB11503	3
1-palmitoyl-GPE (16:0)	COMPID.35631	3	-0.522735985	0.198387143	-0.914784036	-0.130687934	0.000625496	0.012979042	Lipid	Lysophospholipid	LC/MS Pos Late	100001567	1544	454.2928	9547069	53862-35-4		HMDB11503	3
1,2-dipalmitoyl-GPE (16:0/16:0)	COMPID.57341	0	0.004990909	0.177708873	-0.346609189	0.356591007	0.002741818	0.039824912	Lipid	Phosphatidylethanolamine (PE)	LC/MS Pos Late	100009204	2498	692.5225	445468			HMDB08923	10
1,2-dipalmitoyl-GPE (16:0/16:0)	COMPID.57341	1	-0.125785577	0.141671444	-0.407239097	0.155667944	0.002741818	0.039824912	Lipid	Phosphatidylethanolamine (PE)	LC/MS Pos Late	100009204	2498	692.5225	445468			HMDB08923	10
1,2-dipalmitoyl-GPE (16:0/16:0)	COMPID.57341	2	-0.281781112	0.142229046	-0.565199348	0.001637125	0.002741818	0.039824912	Lipid	Phosphatidylethanolamine (PE)	LC/MS Pos Late	100009204	2498	692.5225	445468			HMDB08923	10
1,2-dipalmitoyl-GPE (16:0/16:0)	COMPID.57341	3	-1.1670363	0.261978025	-1.68480502	-0.649267581	0.002741818	0.039824912	Lipid	Phosphatidylethanolamine (PE)	LC/MS Pos Late	100009204	2498	692.5225	445468			HMDB08923	10
3-methylhistidine	COMPID.15677	0	-0.786567936	0.141981142	-1.068149752	-0.50498612	2.08E-12	1.21E-09	Amino Acid	Histidine Metabolism	LC/MS Neg	100000042	906.3	168.0779	64969	368-16-1	C01152	HMDB00479	42
3-methylhistidine	COMPID.15677	1	-0.005144408	0.120730066	-0.245843678	0.235554861	2.08E-12	1.21E-09	Amino Acid	Histidine Metabolism	LC/MS Neg	100000042	906.3	168.0779	64969	368-16-1	C01152	HMDB00479	42
3-methylhistidine	COMPID.15677	2	0.396058536	0.123982254	0.148349177	0.643767896	2.08E-12	1.21E-09	Amino Acid	Histidine Metabolism	LC/MS Neg	100000042	906.3	168.0779	64969	368-16-1	C01152	HMDB00479	42
3-methylhistidine	COMPID.15677	3	0.468634909	0.192703782	0.088222589	0.849047229	2.08E-12	1.21E-09	Amino Acid	Histidine Metabolism	LC/MS Neg	100000042	906.3	168.0779	64969	368-16-1	C01152	HMDB00479	42
alpha-ketoglutaramate	COMPID.62101	0	-0.517910637	0.147784765	-0.811049255	-0.224772019	0.000170256	0.004265453	Amino Acid	Glutamate Metabolism	LC/MS Polar	100002397	1916	144.0302	48	18465-19-5			34
alpha-ketoglutaramate	COMPID.62101	1	-0.083866276	0.125118356	-0.333407158	0.165674605	0.000170256	0.004265453	Amino Acid	Glutamate Metabolism	LC/MS Polar	100002397	1916	144.0302	48	18465-19-5			34
alpha-ketoglutaramate	COMPID.62101	2	0.161543416	0.128297444	-0.094916456	0.418003289	0.000170256	0.004265453	Amino Acid	Glutamate Metabolism	LC/MS Polar	100002397	1916	144.0302	48	18465-19-5			34
alpha-ketoglutaramate	COMPID.62101	3	0.31048296	0.201776398	-0.087855856	0.708821777	0.000170256	0.004265453	Amino Acid	Glutamate Metabolism	LC/MS Polar	100002397	1916	144.0302	48	18465-19-5			34
anserine	COMPID.15747	0	-0.571746082	0.139370242	-0.848263087	-0.295229077	4.56E-05	0.001560085	Amino Acid	Histidine Metabolism	LC/MS Neg	100000044	1124.8	239.115	112072	10030-52-1	C01262	HMDB00194	37
anserine	COMPID.15747	1	-0.097038984	0.116283777	-0.329138769	0.1350608	4.56E-05	0.001560085	Amino Acid	Histidine Metabolism	LC/MS Neg	100000044	1124.8	239.115	112072	10030-52-1	C01262	HMDB00194	37
anserine	COMPID.15747	2	0.189513026	0.118627445	-0.047893305	0.426919357	4.56E-05	0.001560085	Amino Acid	Histidine Metabolism	LC/MS Neg	100000044	1124.8	239.115	112072	10030-52-1	C01262	HMDB00194	37
anserine	COMPID.15747	3	0.104687277	0.19408312	-0.278505925	0.48788048	4.56E-05	0.001560085	Amino Acid	Histidine Metabolism	LC/MS Neg	100000044	1124.8	239.115	112072	10030-52-1	C01262	HMDB00194	37
behenoyl sphingomyelin (d18:1/22:0)	COMPID.48492	0	-0.395196999	0.156617635	-0.705868343	-0.084525656	0.003469776	0.046882327	Lipid	Sphingomyelins	LC/MS Pos Late	100006294	3083	787.6688	NA			HMDB12103	22
behenoyl sphingomyelin (d18:1/22:0)	COMPID.48492	1	-0.162063705	0.132429003	-0.426210808	0.102083398	0.003469776	0.046882327	Lipid	Sphingomyelins	LC/MS Pos Late	100006294	3083	787.6688	NA			HMDB12103	22
behenoyl sphingomyelin (d18:1/22:0)	COMPID.48492	2	0.138563945	0.135734638	-0.132798881	0.409926771	0.003469776	0.046882327	Lipid	Sphingomyelins	LC/MS Pos Late	100006294	3083	787.6688	NA			HMDB12103	22
behenoyl sphingomyelin (d18:1/22:0)	COMPID.48492	3	0.357467339	0.214204346	-0.065410877	0.780345555	0.003469776	0.046882327	Lipid	Sphingomyelins	LC/MS Pos Late	100006294	3083	787.6688	NA			HMDB12103	22
beta-alanine	COMPID.55	0	0.502935902	0.157940119	0.189649597	0.816222208	2.32E-06	0.000168814	Nucleotide	Pyrimidine Metabolism, Uracil containing	LC/MS Pos Early	244	1905	90.055	239	56-41-7;107-95-9	C00099	HMDB00056	2
beta-alanine	COMPID.55	1	0.093218672	0.133662688	-0.17337167	0.359809014	2.32E-06	0.000168814	Nucleotide	Pyrimidine Metabolism, Uracil containing	LC/MS Pos Early	244	1905	90.055	239	56-41-7;107-95-9	C00099	HMDB00056	2
beta-alanine	COMPID.55	2	-0.346379003	0.137039997	-0.620326567	-0.072431439	2.32E-06	0.000168814	Nucleotide	Pyrimidine Metabolism, Uracil containing	LC/MS Pos Early	244	1905	90.055	239	56-41-7;107-95-9	C00099	HMDB00056	2
beta-alanine	COMPID.55	3	-0.565997046	0.21575929	-0.991941822	-0.140052271	2.32E-06	0.000168814	Nucleotide	Pyrimidine Metabolism, Uracil containing	LC/MS Pos Early	244	1905	90.055	239	56-41-7;107-95-9	C00099	HMDB00056	2
beta-hydroxyisovalerate	COMPID.12129	0	-0.412809243	0.150396065	-0.71116635	-0.114452137	0.002068953	0.032488152	Amino Acid	Leucine, Isoleucine and Valine Metabolism	LC/MS Neg	1442	1027	117.0557	69362	625-08-1		HMDB00754	23
beta-hydroxyisovalerate	COMPID.12129	1	0.019599928	0.124227753	-0.228357738	0.267557594	0.002068953	0.032488152	Amino Acid	Leucine, Isoleucine and Valine Metabolism	LC/MS Neg	1442	1027	117.0557	69362	625-08-1		HMDB00754	23
beta-hydroxyisovalerate	COMPID.12129	2	0.040064947	0.126272336	-0.212694614	0.292824508	0.002068953	0.032488152	Amino Acid	Leucine, Isoleucine and Valine Metabolism	LC/MS Neg	1442	1027	117.0557	69362	625-08-1		HMDB00754	23
beta-hydroxyisovalerate	COMPID.12129	3	0.538040434	0.212257864	0.118932284	0.957148583	0.002068953	0.032488152	Amino Acid	Leucine, Isoleucine and Valine Metabolism	LC/MS Neg	1442	1027	117.0557	69362	625-08-1		HMDB00754	23
C-glycosyltryptophan	COMPID.48782	0	-0.514841312	0.150995623	-0.813790972	-0.215891651	0.003121351	0.043616002	Amino Acid	Tryptophan Metabolism	LC/MS Neg	100006379	1777	365.1354	10981970	180509-18-6			33
C-glycosyltryptophan	COMPID.48782	1	-0.069799457	0.132001036	-0.332092416	0.192493502	0.003121351	0.043616002	Amino Acid	Tryptophan Metabolism	LC/MS Neg	100006379	1777	365.1354	10981970	180509-18-6			33
C-glycosyltryptophan	COMPID.48782	2	-0.015296207	0.136763123	-0.287395731	0.256803316	0.003121351	0.043616002	Amino Acid	Tryptophan Metabolism	LC/MS Neg	100006379	1777	365.1354	10981970	180509-18-6			33
C-glycosyltryptophan	COMPID.48782	3	0.074618049	0.197311624	-0.314718998	0.463955096	0.003121351	0.043616002	Amino Acid	Tryptophan Metabolism	LC/MS Neg	100006379	1777	365.1354	10981970	180509-18-6			33
carnitine	COMPID.15500	0	-0.451043921	0.152459052	-0.753302799	-0.148785044	7.41E-05	0.002267007	Lipid	Carnitine Metabolism	LC/MS Pos Early	100000007	1978	162.1125	10917	461-05-2	C00318	HMDB00062	26
carnitine	COMPID.15500	1	0.108323444	0.130583529	-0.15183008	0.368476968	7.41E-05	0.002267007	Lipid	Carnitine Metabolism	LC/MS Pos Early	100000007	1978	162.1125	10917	461-05-2	C00318	HMDB00062	26
carnitine	COMPID.15500	2	0.197686732	0.134426962	-0.070633205	0.46600667	7.41E-05	0.002267007	Lipid	Carnitine Metabolism	LC/MS Pos Early	100000007	1978	162.1125	10917	461-05-2	C00318	HMDB00062	26
carnitine	COMPID.15500	3	0.4839321	0.204882885	0.079510726	0.888353475	7.41E-05	0.002267007	Lipid	Carnitine Metabolism	LC/MS Pos Early	100000007	1978	162.1125	10917	461-05-2	C00318	HMDB00062	26
chiro-inositol	COMPID.37112	0	0.146593899	0.123129911	-0.097294105	0.390481904	0.003577964	0.047245384	Lipid	Inositol Metabolism	LC/MS Polar	100001859	3191.2	225.0616	NA	643-12-9	C19891	HMDB34220	9
chiro-inositol	COMPID.37112	1	0.109938495	0.099128788	-0.08742193	0.30729892	0.003577964	0.047245384	Lipid	Inositol Metabolism	LC/MS Polar	100001859	3191.2	225.0616	NA	643-12-9	C19891	HMDB34220	9
chiro-inositol	COMPID.37112	2	-0.248253912	0.099839391	-0.447637375	-0.048870448	0.003577964	0.047245384	Lipid	Inositol Metabolism	LC/MS Polar	100001859	3191.2	225.0616	NA	643-12-9	C19891	HMDB34220	9
chiro-inositol	COMPID.37112	3	-0.44457101	0.179514758	-0.799190359	-0.08995166	0.003577964	0.047245384	Lipid	Inositol Metabolism	LC/MS Polar	100001859	3191.2	225.0616	NA	643-12-9	C19891	HMDB34220	9
dimethylglycine	COMPID.5086	0	0.52797432	0.1517036	0.227284931	0.828663709	1.22E-06	0.000101209	Amino Acid	Glycine, Serine and Threonine Metabolism	LC/MS Pos Early	806	1104	104.0706	673	1118-68-9	C01026	HMDB00092	1
dimethylglycine	COMPID.5086	1	0.007556062	0.130489182	-0.252283532	0.267395656	1.22E-06	0.000101209	Amino Acid	Glycine, Serine and Threonine Metabolism	LC/MS Pos Early	806	1104	104.0706	673	1118-68-9	C01026	HMDB00092	1
dimethylglycine	COMPID.5086	2	-0.276079942	0.134516308	-0.544412077	-0.007747808	1.22E-06	0.000101209	Amino Acid	Glycine, Serine and Threonine Metabolism	LC/MS Pos Early	806	1104	104.0706	673	1118-68-9	C01026	HMDB00092	1
dimethylglycine	COMPID.5086	3	-0.527343266	0.202685877	-0.927404732	-0.1272818	1.22E-06	0.000101209	Amino Acid	Glycine, Serine and Threonine Metabolism	LC/MS Pos Early	806	1104	104.0706	673	1118-68-9	C01026	HMDB00092	1
ergothioneine	COMPID.37459	0	0.317790843	0.145403196	0.029339575	0.60624211	0.001467883	0.02448767	Xenobiotics	Food Component/Plant	LC/MS Pos Early	100002154	850	230.0958	3032311	58511-63-0	C05570	HMDB03045	5
ergothioneine	COMPID.37459	1	0.081882257	0.120087966	-0.157811668	0.321576182	0.001467883	0.02448767	Xenobiotics	Food Component/Plant	LC/MS Pos Early	100002154	850	230.0958	3032311	58511-63-0	C05570	HMDB03045	5
ergothioneine	COMPID.37459	2	-0.270703756	0.122058638	-0.515028517	-0.026378994	0.001467883	0.02448767	Xenobiotics	Food Component/Plant	LC/MS Pos Early	100002154	850	230.0958	3032311	58511-63-0	C05570	HMDB03045	5
ergothioneine	COMPID.37459	3	-0.4169	0.20524656	-0.82216461	-0.011635391	0.001467883	0.02448767	Xenobiotics	Food Component/Plant	LC/MS Pos Early	100002154	850	230.0958	3032311	58511-63-0	C05570	HMDB03045	5
formiminoglutamate	COMPID.43493	0	-0.512507137	0.163299614	-0.836338848	-0.188675427	8.66E-05	0.00251634	Amino Acid	Histidine Metabolism	LC/MS Pos Early	100002500	1880	175.0713	439233	816-90-0	C00439	HMDB00854	32
formiminoglutamate	COMPID.43493	1	-0.117920501	0.139155854	-0.395299019	0.159458017	8.66E-05	0.00251634	Amino Acid	Histidine Metabolism	LC/MS Pos Early	100002500	1880	175.0713	439233	816-90-0	C00439	HMDB00854	32
formiminoglutamate	COMPID.43493	2	0.114735382	0.143007977	-0.170909473	0.400380236	8.66E-05	0.00251634	Amino Acid	Histidine Metabolism	LC/MS Pos Early	100002500	1880	175.0713	439233	816-90-0	C00439	HMDB00854	32
formiminoglutamate	COMPID.43493	3	0.59324154	0.220989949	0.156999923	1.029483156	8.66E-05	0.00251634	Amino Acid	Histidine Metabolism	LC/MS Pos Early	100002500	1880	175.0713	439233	816-90-0	C00439	HMDB00854	32
gamma-glutamylhistidine	COMPID.18245	0	-0.437394031	0.147950567	-0.73090936	-0.143878703	0.000106379	0.002943162	Peptide	Gamma-glutamyl Amino Acid	LC/MS Pos Early	1235	2740	285.1194	7017195	37460-15-4			24
gamma-glutamylhistidine	COMPID.18245	1	0.080303988	0.124482526	-0.168074298	0.328682273	0.000106379	0.002943162	Peptide	Gamma-glutamyl Amino Acid	LC/MS Pos Early	1235	2740	285.1194	7017195	37460-15-4			24
gamma-glutamylhistidine	COMPID.18245	2	0.221671011	0.127369856	-0.033088283	0.476430305	0.000106379	0.002943162	Peptide	Gamma-glutamyl Amino Acid	LC/MS Pos Early	1235	2740	285.1194	7017195	37460-15-4			24
gamma-glutamylhistidine	COMPID.18245	3	0.517888946	0.203715217	0.115702244	0.920075649	0.000106379	0.002943162	Peptide	Gamma-glutamyl Amino Acid	LC/MS Pos Early	1235	2740	285.1194	7017195	37460-15-4			24
histidine	COMPID.59	0	-0.468342378	0.144362842	-0.754764541	-0.181920214	1.51E-05	0.000645654	Amino Acid	Histidine Metabolism	LC/MS Neg	355	755.9	154.0622	6274	5934-29-2	C00135	HMDB00177	27
histidine	COMPID.59	1	0.104633168	0.120551161	-0.135978964	0.3452453	1.51E-05	0.000645654	Amino Acid	Histidine Metabolism	LC/MS Neg	355	755.9	154.0622	6274	5934-29-2	C00135	HMDB00177	27
histidine	COMPID.59	2	0.353968492	0.123018021	0.107785713	0.600151271	1.51E-05	0.000645654	Amino Acid	Histidine Metabolism	LC/MS Neg	355	755.9	154.0622	6274	5934-29-2	C00135	HMDB00177	27
histidine	COMPID.59	3	0.282554745	0.200807894	-0.113913395	0.679022884	1.51E-05	0.000645654	Amino Acid	Histidine Metabolism	LC/MS Neg	355	755.9	154.0622	6274	5934-29-2	C00135	HMDB00177	27
L-Acetylcarnitine	COMPID.32198	0	-0.471283012	0.154988823	-0.778764643	-0.16380138	0.000377201	0.008766155	Lipid	Fatty Acid Metabolism (Acyl Carnitine, Short Chain)	LC/MS Pos Early	100000802	2282	204.123	1	5080-50-2	C02571	HMDB00201	28
L-Acetylcarnitine	COMPID.32198	1	0.01394403	0.130331421	-0.246112704	0.274000764	0.000377201	0.008766155	Lipid	Fatty Acid Metabolism (Acyl Carnitine, Short Chain)	LC/MS Pos Early	100000802	2282	204.123	1	5080-50-2	C02571	HMDB00201	28
L-Acetylcarnitine	COMPID.32198	2	0.141929727	0.13332821	-0.124759721	0.408619175	0.000377201	0.008766155	Lipid	Fatty Acid Metabolism (Acyl Carnitine, Short Chain)	LC/MS Pos Early	100000802	2282	204.123	1	5080-50-2	C02571	HMDB00201	28
L-Acetylcarnitine	COMPID.32198	3	0.504630783	0.21356803	0.082990307	0.92627126	0.000377201	0.008766155	Lipid	Fatty Acid Metabolism (Acyl Carnitine, Short Chain)	LC/MS Pos Early	100000802	2282	204.123	1	5080-50-2	C02571	HMDB00201	28
N-acetyl-3-methylhistidine	COMPID.43256	0	-1.0390863	0.167125964	-1.370477076	-0.707695524	9.18E-10	2.67E-07	Amino Acid	Histidine Metabolism	LC/MS Neg	100002204	1360	210.0884	193270	37841-04-6			44
N-acetyl-3-methylhistidine	COMPID.43256	1	-0.289746394	0.142684748	-0.574105655	-0.005387134	9.18E-10	2.67E-07	Amino Acid	Histidine Metabolism	LC/MS Neg	100002204	1360	210.0884	193270	37841-04-6			44
N-acetyl-3-methylhistidine	COMPID.43256	2	0.173721606	0.146727104	-0.119279656	0.466722869	9.18E-10	2.67E-07	Amino Acid	Histidine Metabolism	LC/MS Neg	100002204	1360	210.0884	193270	37841-04-6			44
N-acetyl-3-methylhistidine	COMPID.43256	3	0.167832402	0.225587003	-0.277474585	0.613139388	9.18E-10	2.67E-07	Amino Acid	Histidine Metabolism	LC/MS Neg	100002204	1360	210.0884	193270	37841-04-6			44
N-Acetyl-L-aspartic acid	COMPID.22185	0	-0.634506854	0.149392561	-0.930793613	-0.338220094	1.20E-05	0.000582442	Amino Acid	Alanine and Aspartate Metabolism	LC/MS Polar	100000787	3143	174.0408	65065	997-55-7;997-55-7	C01042	HMDB00812	40
N-Acetyl-L-aspartic acid	COMPID.22185	1	-0.121867416	0.126964369	-0.375008272	0.13127344	1.20E-05	0.000582442	Amino Acid	Alanine and Aspartate Metabolism	LC/MS Polar	100000787	3143	174.0408	65065	997-55-7;997-55-7	C01042	HMDB00812	40
N-Acetyl-L-aspartic acid	COMPID.22185	2	0.120430149	0.130360862	-0.140040186	0.380900485	1.20E-05	0.000582442	Amino Acid	Alanine and Aspartate Metabolism	LC/MS Polar	100000787	3143	174.0408	65065	997-55-7;997-55-7	C01042	HMDB00812	40
N-Acetyl-L-aspartic acid	COMPID.22185	3	0.347280804	0.20291073	-0.053282978	0.747844585	1.20E-05	0.000582442	Amino Acid	Alanine and Aspartate Metabolism	LC/MS Polar	100000787	3143	174.0408	65065	997-55-7;997-55-7	C01042	HMDB00812	40
N-glycolylneuraminate	COMPID.37123	0	-0.568547833	0.145132851	-0.856495791	-0.280599875	0.000143887	0.003799914	Carbohydrate	Aminosugar Metabolism	LC/MS Polar	100001491	3327.5	324.0936	123802	1113-83-3	C03410	HMDB00833	35
N-glycolylneuraminate	COMPID.37123	1	-0.046572472	0.120747965	-0.28759482	0.194449875	0.000143887	0.003799914	Carbohydrate	Aminosugar Metabolism	LC/MS Polar	100001491	3327.5	324.0936	123802	1113-83-3	C03410	HMDB00833	35
N-glycolylneuraminate	COMPID.37123	2	0.164432675	0.123055881	-0.081864462	0.410729812	0.000143887	0.003799914	Carbohydrate	Aminosugar Metabolism	LC/MS Polar	100001491	3327.5	324.0936	123802	1113-83-3	C03410	HMDB00833	35
N-glycolylneuraminate	COMPID.37123	3	0.20689013	0.202878632	-0.193676622	0.607456881	0.000143887	0.003799914	Carbohydrate	Aminosugar Metabolism	LC/MS Polar	100001491	3327.5	324.0936	123802	1113-83-3	C03410	HMDB00833	35
N,N,N-trimethyl-alanylproline betaine (TMAP)	COMPID.62947	0	-0.575071336	0.152558992	-0.877634129	-0.272508542	4.38E-06	0.000282535	Amino Acid	Urea cycle; Arginine and Proline Metabolism	LC/MS Pos Early	100020217	2470	229.1547	NA				38
N,N,N-trimethyl-alanylproline betaine (TMAP)	COMPID.62947	1	-0.198933955	0.129696901	-0.457515435	0.059647526	4.38E-06	0.000282535	Amino Acid	Urea cycle; Arginine and Proline Metabolism	LC/MS Pos Early	100020217	2470	229.1547	NA				38
N,N,N-trimethyl-alanylproline betaine (TMAP)	COMPID.62947	2	0.21242645	0.13318096	-0.053668335	0.478521236	4.38E-06	0.000282535	Amino Acid	Urea cycle; Arginine and Proline Metabolism	LC/MS Pos Early	100020217	2470	229.1547	NA				38
N,N,N-trimethyl-alanylproline betaine (TMAP)	COMPID.62947	3	0.418463012	0.207121077	0.009588941	0.827337083	4.38E-06	0.000282535	Amino Acid	Urea cycle; Arginine and Proline Metabolism	LC/MS Pos Early	100020217	2470	229.1547	NA				38
propionylcarnitine	COMPID.32452	0	-0.387527938	0.151986124	-0.689075439	-0.085980437	0.002376304	0.036332438	Lipid	Fatty Acid Metabolism (also BCAA Metabolism)	LC/MS Pos Early	100001162	2590	218.1387	107738	17298-37-2	C03017	HMDB00824	20
propionylcarnitine	COMPID.32452	1	0.053934083	0.126807079	-0.199170106	0.307038273	0.002376304	0.036332438	Lipid	Fatty Acid Metabolism (also BCAA Metabolism)	LC/MS Pos Early	100001162	2590	218.1387	107738	17298-37-2	C03017	HMDB00824	20
propionylcarnitine	COMPID.32452	2	0.06688527	0.129361826	-0.192003796	0.325774336	0.002376304	0.036332438	Lipid	Fatty Acid Metabolism (also BCAA Metabolism)	LC/MS Pos Early	100001162	2590	218.1387	107738	17298-37-2	C03017	HMDB00824	20
propionylcarnitine	COMPID.32452	3	0.526455157	0.211657864	0.108562725	0.94434759	0.002376304	0.036332438	Lipid	Fatty Acid Metabolism (also BCAA Metabolism)	LC/MS Pos Early	100001162	2590	218.1387	107738	17298-37-2	C03017	HMDB00824	20
pyridoxal	COMPID.1651	0	-0.494168089	0.124714485	-0.741572317	-0.246763862	0.001475161	0.02448767	Cofactors and Vitamins	Vitamin B6 Metabolism	LC/MS Pos Early	491	2343	168.0655	1050	65-22-5	C00250	HMDB01545	30
pyridoxal	COMPID.1651	1	0.061674192	0.10292591	-0.14376053	0.267108915	0.001475161	0.02448767	Cofactors and Vitamins	Vitamin B6 Metabolism	LC/MS Pos Early	491	2343	168.0655	1050	65-22-5	C00250	HMDB01545	30
pyridoxal	COMPID.1651	2	-0.065078888	0.104587159	-0.274429491	0.144271715	0.001475161	0.02448767	Cofactors and Vitamins	Vitamin B6 Metabolism	LC/MS Pos Early	491	2343	168.0655	1050	65-22-5	C00250	HMDB01545	30
pyridoxal	COMPID.1651	3	-0.063020359	0.176212687	-0.410959021	0.284918302	0.001475161	0.02448767	Cofactors and Vitamins	Vitamin B6 Metabolism	LC/MS Pos Early	491	2343	168.0655	1050	65-22-5	C00250	HMDB01545	30
sphingomyelin (d18:1/17:0, d17:1/18:0, d19:1/16:0)	COMPID.52615	0	-0.36346558	0.154471763	-0.669593054	-0.057338105	0.000176198	0.004265453	Lipid	Sphingomyelins	LC/MS Pos Late	100008920	2312	717.5905	NA	121999-64-2			16
sphingomyelin (d18:1/17:0, d17:1/18:0, d19:1/16:0)	COMPID.52615	1	-0.204605839	0.133215909	-0.469791795	0.060580117	0.000176198	0.004265453	Lipid	Sphingomyelins	LC/MS Pos Late	100008920	2312	717.5905	NA	121999-64-2			16
sphingomyelin (d18:1/17:0, d17:1/18:0, d19:1/16:0)	COMPID.52615	2	0.149688607	0.137442106	-0.124371277	0.423748491	0.000176198	0.004265453	Lipid	Sphingomyelins	LC/MS Pos Late	100008920	2312	717.5905	NA	121999-64-2			16
sphingomyelin (d18:1/17:0, d17:1/18:0, d19:1/16:0)	COMPID.52615	3	0.510800867	0.205650762	0.104903305	0.916698428	0.000176198	0.004265453	Lipid	Sphingomyelins	LC/MS Pos Late	100008920	2312	717.5905	NA	121999-64-2			16
sphingomyelin (d18:1/19:0, d19:1/18:0)	COMPID.57475	0	-0.207522315	0.159304555	-0.522967575	0.107922945	0.000963532	0.018660396	Lipid	Sphingomyelins	LC/MS Pos Late	100015787	2330	745.6218	NA				12
sphingomyelin (d18:1/19:0, d19:1/18:0)	COMPID.57475	1	-0.219046975	0.139007253	-0.495333157	0.057239207	0.000963532	0.018660396	Lipid	Sphingomyelins	LC/MS Pos Late	100015787	2330	745.6218	NA				12
sphingomyelin (d18:1/19:0, d19:1/18:0)	COMPID.57475	2	0.162527445	0.143942164	-0.123945199	0.44900009	0.000963532	0.018660396	Lipid	Sphingomyelins	LC/MS Pos Late	100015787	2330	745.6218	NA				12
sphingomyelin (d18:1/19:0, d19:1/18:0)	COMPID.57475	3	0.472109176	0.208697357	0.060288791	0.883929561	0.000963532	0.018660396	Lipid	Sphingomyelins	LC/MS Pos Late	100015787	2330	745.6218	NA				12
sphingomyelin (d18:1/20:0, d16:1/22:0)	COMPID.48490	0	-0.442111522	0.156675797	-0.752560255	-0.13166279	1.79E-05	0.000695204	Lipid	Sphingomyelins	LC/MS Pos Late	100006290	2685	759.6375	NA			HMDB12102	25
sphingomyelin (d18:1/20:0, d16:1/22:0)	COMPID.48490	1	-0.16824102	0.135431812	-0.437759456	0.101277416	1.79E-05	0.000695204	Lipid	Sphingomyelins	LC/MS Pos Late	100006290	2685	759.6375	NA			HMDB12102	25
sphingomyelin (d18:1/20:0, d16:1/22:0)	COMPID.48490	2	0.219773227	0.139831968	-0.058950304	0.498496758	1.79E-05	0.000695204	Lipid	Sphingomyelins	LC/MS Pos Late	100006290	2685	759.6375	NA			HMDB12102	25
sphingomyelin (d18:1/20:0, d16:1/22:0)	COMPID.48490	3	0.519338583	0.207919986	0.108977803	0.929699363	1.79E-05	0.000695204	Lipid	Sphingomyelins	LC/MS Pos Late	100006290	2685	759.6375	NA			HMDB12102	25
sphingomyelin (d18:1/22:1, d18:2/22:0, d16:1/24:1)	COMPID.48493	0	-0.074606194	0.160731933	-0.393264281	0.244051893	0.001533716	0.024752475	Lipid	Sphingomyelins	LC/MS Pos Late	100006295	2666	785.6531	NA			HMDB12104	11
sphingomyelin (d18:1/22:1, d18:2/22:0, d16:1/24:1)	COMPID.48493	1	-0.301035536	0.137687736	-0.575338319	-0.026732753	0.001533716	0.024752475	Lipid	Sphingomyelins	LC/MS Pos Late	100006295	2666	785.6531	NA			HMDB12104	11
sphingomyelin (d18:1/22:1, d18:2/22:0, d16:1/24:1)	COMPID.48493	2	0.181635523	0.141746496	-0.101289074	0.46456012	0.001533716	0.024752475	Lipid	Sphingomyelins	LC/MS Pos Late	100006295	2666	785.6531	NA			HMDB12104	11
sphingomyelin (d18:1/22:1, d18:2/22:0, d16:1/24:1)	COMPID.48493	3	0.383951666	0.215961016	-0.042336269	0.8102396	0.001533716	0.024752475	Lipid	Sphingomyelins	LC/MS Pos Late	100006295	2666	785.6531	NA			HMDB12104	11
sphingomyelin (d18:1/22:2, d18:2/22:1, d16:1/24:2)	COMPID.57477	0	-0.329178535	0.152802087	-0.632238942	-0.026118129	7.32E-05	0.002267007	Lipid	Sphingomyelins	LC/MS Pos Late	100006296	2209	783.6375	NA				15
sphingomyelin (d18:1/22:2, d18:2/22:1, d16:1/24:2)	COMPID.57477	1	-0.164882149	0.129733981	-0.423567659	0.093803361	7.32E-05	0.002267007	Lipid	Sphingomyelins	LC/MS Pos Late	100006296	2209	783.6375	NA				15
sphingomyelin (d18:1/22:2, d18:2/22:1, d16:1/24:2)	COMPID.57477	2	0.235804744	0.133159843	-0.030289417	0.501898906	7.32E-05	0.002267007	Lipid	Sphingomyelins	LC/MS Pos Late	100006296	2209	783.6375	NA				15
sphingomyelin (d18:1/22:2, d18:2/22:1, d16:1/24:2)	COMPID.57477	3	0.608183818	0.207821167	0.19792243	1.018445206	7.32E-05	0.002267007	Lipid	Sphingomyelins	LC/MS Pos Late	100006296	2209	783.6375	NA				15
sphingomyelin (d18:2/23:0, d18:1/23:1, d17:1/24:1)	COMPID.52435	0	-0.363864941	0.153171098	-0.667684246	-0.060045637	0.002553426	0.038039505	Lipid	Sphingomyelins	LC/MS Pos Late	100008956	2845	799.6687	NA				17
sphingomyelin (d18:2/23:0, d18:1/23:1, d17:1/24:1)	COMPID.52435	1	-0.203535183	0.129722519	-0.462251845	0.055181478	0.002553426	0.038039505	Lipid	Sphingomyelins	LC/MS Pos Late	100008956	2845	799.6687	NA				17
sphingomyelin (d18:2/23:0, d18:1/23:1, d17:1/24:1)	COMPID.52435	2	0.105280267	0.133034108	-0.160638136	0.37119867	0.002553426	0.038039505	Lipid	Sphingomyelins	LC/MS Pos Late	100008956	2845	799.6687	NA				17
sphingomyelin (d18:2/23:0, d18:1/23:1, d17:1/24:1)	COMPID.52435	3	0.412183302	0.2090341	-0.000482132	0.824848735	0.002553426	0.038039505	Lipid	Sphingomyelins	LC/MS Pos Late	100008956	2845	799.6687	NA				17
sphingomyelin (d18:2/24:1, d18:1/24:2)	COMPID.52437	0	-0.506285847	0.156491616	-0.816448127	-0.196123567	6.35E-07	6.15E-05	Lipid	Sphingomyelins	LC/MS Pos Late	100008957	2635	811.6687	NA				31
sphingomyelin (d18:2/24:1, d18:1/24:2)	COMPID.52437	1	-0.178680459	0.13473327	-0.446941321	0.089580404	6.35E-07	6.15E-05	Lipid	Sphingomyelins	LC/MS Pos Late	100008957	2635	811.6687	NA				31
sphingomyelin (d18:2/24:1, d18:1/24:2)	COMPID.52437	2	0.272575637	0.138933254	-0.004528351	0.549679626	6.35E-07	6.15E-05	Lipid	Sphingomyelins	LC/MS Pos Late	100008957	2635	811.6687	NA				31
sphingomyelin (d18:2/24:1, d18:1/24:2)	COMPID.52437	3	0.589944529	0.208815864	0.17778938	1.002099679	6.35E-07	6.15E-05	Lipid	Sphingomyelins	LC/MS Pos Late	100008957	2635	811.6687	NA				31
stearoyl sphingomyelin (d18:1/18:0)	COMPID.19503	0	-0.307272167	0.151409516	-0.607674963	-0.006869371	0.001217509	0.022818478	Lipid	Sphingomyelins	LC/MS Pos Late	1538	2400	731.6062	6453725	85187-10-6;85187-10-6	C00550	HMDB01348	14
stearoyl sphingomyelin (d18:1/18:0)	COMPID.19503	1	-0.179488182	0.12612087	-0.431231039	0.072254675	0.001217509	0.022818478	Lipid	Sphingomyelins	LC/MS Pos Late	1538	2400	731.6062	6453725	85187-10-6;85187-10-6	C00550	HMDB01348	14
stearoyl sphingomyelin (d18:1/18:0)	COMPID.19503	2	0.172746783	0.128586809	-0.084609391	0.430102956	0.001217509	0.022818478	Lipid	Sphingomyelins	LC/MS Pos Late	1538	2400	731.6062	6453725	85187-10-6;85187-10-6	C00550	HMDB01348	14
stearoyl sphingomyelin (d18:1/18:0)	COMPID.19503	3	0.534731412	0.211314383	0.117512462	0.951950363	0.001217509	0.022818478	Lipid	Sphingomyelins	LC/MS Pos Late	1538	2400	731.6062	6453725	85187-10-6;85187-10-6	C00550	HMDB01348	14
taurine	COMPID.2125	0	0.297272254	0.133658074	0.032238013	0.562306495	1.56E-05	0.000645654	Amino Acid	Methionine, Cysteine, SAM and Taurine Metabolism	LC/MS Pos Early	512	660	126.022	1123	107-35-7	C00245	HMDB00251	7
taurine	COMPID.2125	1	0.153100756	0.109176381	-0.064682312	0.370883823	1.56E-05	0.000645654	Amino Acid	Methionine, Cysteine, SAM and Taurine Metabolism	LC/MS Pos Early	512	660	126.022	1123	107-35-7	C00245	HMDB00251	7
taurine	COMPID.2125	2	-0.302384954	0.110524424	-0.523519566	-0.081250343	1.56E-05	0.000645654	Amino Acid	Methionine, Cysteine, SAM and Taurine Metabolism	LC/MS Pos Early	512	660	126.022	1123	107-35-7	C00245	HMDB00251	7
taurine	COMPID.2125	3	-0.640210056	0.191393267	-1.018166922	-0.26225319	1.56E-05	0.000645654	Amino Acid	Methionine, Cysteine, SAM and Taurine Metabolism	LC/MS Pos Early	512	660	126.022	1123	107-35-7	C00245	HMDB00251	7
trans-urocanate	COMPID.607	0	-0.716442978	0.145955365	-1.00573179	-0.427154166	1.14E-07	1.66E-05	Amino Acid	Histidine Metabolism	LC/MS Polar	537	1882.5	137.0357	736715	104-98-3	C00785	HMDB00301	41
trans-urocanate	COMPID.607	1	-0.133418	0.118400661	-0.369425838	0.102589838	1.14E-07	1.66E-05	Amino Acid	Histidine Metabolism	LC/MS Polar	537	1882.5	137.0357	736715	104-98-3	C00785	HMDB00301	41
trans-urocanate	COMPID.607	2	0.337635034	0.119566034	0.09857777	0.576692298	1.14E-07	1.66E-05	Amino Acid	Histidine Metabolism	LC/MS Polar	537	1882.5	137.0357	736715	104-98-3	C00785	HMDB00301	41
trans-urocanate	COMPID.607	3	0.352362122	0.210833291	-0.064035936	0.76876018	1.14E-07	1.66E-05	Amino Acid	Histidine Metabolism	LC/MS Polar	537	1882.5	137.0357	736715	104-98-3	C00785	HMDB00301	41
