# Supplementary material for: Identification of circulating metabolites associated with wooden breast and white striping
Source: PLoS One. 2022 Sep 26;17(9):e0274208. doi: 10.1371/journal.pone.0274208 (PMC9512222; doi:10.1371/journal.pone.0274208)
Supplement: S4 Table — Heritability was estimated from genetic marker data. (XLSX) [file pone.0274208.s004.xlsx]

## Sheet: Sheet1
S4 Table. Heritability estimates for metabolites significantly associated with wooden breast score in mixed linear model analysis. Heritability was estimated from genetic marker data.
Metabolite ID	Metabolite Name	Heritability	Standard Error
COMPID.52689	1-(1-enyl-palmitoyl)-2-arachidonoyl-GPC (P-16:0/20:4)	0.67	0.17
COMPID.52682	1-(1-enyl-palmitoyl)-2-linoleoyl-GPC (P-16:0/18:2)	0.66	0.16
COMPID.52478	1-(1-enyl-palmitoyl)-2-oleoyl-GPC (P-16:0/18:1)	0.55	0.16
COMPID.52477	1-(1-enyl-palmitoyl)-2-oleoyl-GPE (P-16:0/18:1)	0.25	0.14
COMPID.52716	1-(1-enyl-palmitoyl)-2-palmitoyl-GPC (P-16:0/16:0)	0.38	0.16
COMPID.52475	1-(1-enyl-stearoyl)-2-arachidonoyl-GPE (P-18:0/20:4)	0.35	0.16
COMPID.52748	1-(1-enyl-stearoyl)-2-linoleoyl-GPE (P-18:0/18:2)	0.62	0.17
COMPID.39271	1-(1-enyl-stearoyl)-GPE (P-18:0)	0.36	0.16
COMPID.33228	1-arachidonoyl-GPC (20:4)	0.33	0.17
COMPID.34419	1-linoleoyl-GPC (18:2)	0.06	0.1
COMPID.62946	1-methyl-5-imidazoleacetate	0.5	0.18
COMPID.30460	1-methylhistidine	0.57	0.2
COMPID.33230	1-palmitoleoyl-GPC (16:1)	0.17	0.14
COMPID.33955	1-palmitoyl-GPC (16:0)	0	0.13
COMPID.35631	1-palmitoyl-GPE (16:0)	0.2	0.15
COMPID.42398	1-stearoyl-GPE (18:0)	0.13	0.13
COMPID.57341	1,2-dipalmitoyl-GPE (16:0/16:0)	0.2	0.16
COMPID.52281	2-hydroxybutyrate/2-hydroxyisobutyrate	0.42	0.19
COMPID.52294	2-hydroxyglutarate	0.09	0.14
COMPID.38347	2-oxoadipate	0.58	0.18
COMPID.62924	3-(3-amino-3-carboxypropyl)uridine	0.57	0.17
COMPID.1566	3-aminoisobutyrate	0.78	0.18
COMPID.15677	3-methylhistidine	0.9	0.18
COMPID.44620	4-acetylphenyl sulfate	0	0.1
COMPID.52937	4-ethylphenol glucuronide	0.22	0.15
COMPID.1419	5-methylthioadenosine (MTA)	0.71	0.18
COMPID.62100	5-methylthioribose	0.4	0.18
COMPID.1559	5,6-dihydrouracil	0.05	0.11
COMPID.46173	aconitate [cis or trans]	0.27	0.16
COMPID.554	adenine	0.38	0.17
COMPID.62101	alpha-ketoglutaramate	0.6	0.18
COMPID.15747	anserine	0.56	0.18
COMPID.48492	behenoyl sphingomyelin (d18:1/22:0)	0.53	0.18
COMPID.55	beta-alanine	0.43	0.19
COMPID.12129	beta-hydroxyisovalerate	0.37	0.17
COMPID.48782	C-glycosyltryptophan	0.89	0.15
COMPID.15500	carnitine	0.72	0.17
COMPID.53243	catechol glucuronide	0.11	0.12
COMPID.63	cholesterol	0.12	0.16
COMPID.36747	deoxycarnitine	0.52	0.19
COMPID.5086	dimethylglycine	0.78	0.17
COMPID.41948	equol glucuronide	0.02	0.1
COMPID.37459	ergothioneine	0.36	0.16
COMPID.42420	erythronate	0.57	0.18
COMPID.43493	formiminoglutamate	0.58	0.19
COMPID.577	fructose	0.49	0.18
COMPID.2730	gamma-glutamylglutamine	0.23	0.15
COMPID.18245	gamma-glutamylhistidine	0.61	0.2
COMPID.2734	gamma-glutamyltyrosine	0.5	0.18
COMPID.57	glutamate	0.25	0.16
COMPID.53	glutamine	0.14	0.12
COMPID.44664	glutarylcarnitine (C5-DC)	1	0.14
COMPID.1574	histamine	0	0.12
COMPID.59	histidine	0.49	0.2
COMPID.62060	hydroxyasparagine	0.79	0.17
COMPID.15716	imidazole lactate	0.63	0.18
COMPID.21025	iminodiacetate (IDA)	0	0.1
COMPID.22114	indoleacrylate	0.1	0.12
COMPID.32405	indolepropionate	0	0.11
COMPID.43374	indolin-2-one	0	0.1
COMPID.32198	L-Acetylcarnitine	0.54	0.18
COMPID.57330	lignoceroyl sphingomyelin (d18:1/24:0)	0.41	0.18
COMPID.46223	linoleoylcarnitine (C18:2)	0	0.12
COMPID.20676	maleate	0.02	0.08
COMPID.15872	malonate	0.06	0.1
COMPID.43256	N-acetyl-3-methylhistidine	0.87	0.17
COMPID.22185	N-Acetyl-L-aspartic acid	0.56	0.19
COMPID.43488	N-acetylcarnosine	0.47	0.17
COMPID.37123	N-glycolylneuraminate	0.51	0.19
COMPID.62947	N,N,N-trimethyl-alanylproline betaine (TMAP)	0.66	0.18
COMPID.48351	N1-methylinosine	0.23	0.15
COMPID.1498	N6,N6,N6-trimethyllysine	0.53	0.16
COMPID.52434	palmitoyl dihydrosphingomyelin (d18:0/16:0)	0.77	0.17
COMPID.37506	palmitoyl sphingomyelin (d18:1/16:0)	0.55	0.17
COMPID.32452	propionylcarnitine	0.51	0.17
COMPID.1651	pyridoxal	0.25	0.16
COMPID.46225	pyroglutamine	0	0.09
COMPID.603	spermine	0.01	0.07
COMPID.52433	sphingomyelin (d17:1/16:0, d18:1/15:0, d16:1/17:0)	0.69	0.17
COMPID.57473	sphingomyelin (d18:0/18:0, d19:0/17:0)	0.49	0.17
COMPID.42463	sphingomyelin (d18:1/14:0, d16:1/16:0)	0.51	0.2
COMPID.52615	sphingomyelin (d18:1/17:0, d17:1/18:0, d19:1/16:0)	0.72	0.16
COMPID.57475	sphingomyelin (d18:1/19:0, d19:1/18:0)	0.79	0.16
COMPID.48490	sphingomyelin (d18:1/20:0, d16:1/22:0)	0.75	0.16
COMPID.52495	sphingomyelin (d18:1/21:0, d17:1/22:0, d16:1/23:0)	0.32	0.16
COMPID.48493	sphingomyelin (d18:1/22:1, d18:2/22:0, d16:1/24:1)	0.6	0.17
COMPID.57477	sphingomyelin (d18:1/22:2, d18:2/22:1, d16:1/24:2)	0.58	0.17
COMPID.47153	sphingomyelin (d18:1/24:1, d18:2/24:0)	0.53	0.17
COMPID.52435	sphingomyelin (d18:2/23:0, d18:1/23:1, d17:1/24:1)	0.47	0.17
COMPID.52437	sphingomyelin (d18:2/24:1, d18:1/24:2)	0.69	0.17
COMPID.34409	stearoylcarnitine (C18)	0.12	0.15
COMPID.2125	taurine	0.17	0.13
COMPID.39378	tauroursodeoxycholate	0.53	0.2
COMPID.27738	threonate	0.11	0.12
COMPID.607	trans-urocanate	0.25	0.18
COMPID.52436	tricosanoyl sphingomyelin (d18:1/23:0)	0.44	0.18
COMPID.1299	tyrosine	0.28	0.15
COMPID.15136	xanthosine	0.86	0.16
