# Supplementary material for: Identification of circulating metabolites associated with wooden breast and white striping
Source: PLoS One. 2022 Sep 26;17(9):e0274208. doi: 10.1371/journal.pone.0274208 (PMC9512222; doi:10.1371/journal.pone.0274208)
Supplement: S5 Table — (XLSX) [file pone.0274208.s005.xlsx]

## Sheet: Sheet1
S5 Table. The full confusion matrices reporting the number of true positives, true negatives, false positives, and false negatives for each step of the stepwise selection support vector machine.
Step 1. 3-methylhistidine
	True Unaffected	True Affected
Predicted Unaffected	66	20
Predicted Affected	25	135
Step 2. 3-methylhistidine + N-acetyl-L-aspartic acid
	True Unaffected	True Affected
Predicted Unaffected	75	11
Predicted Affected	16	144
Step 3. 3-methylhistidine + N-acetyl-L-aspartic acid + glycerate
	True Unaffected	True Affected
Predicted Unaffected	77	9
Predicted Affected	14	146
Step 4. 3-methylhistidine + N-acetyl-L-aspartic acid + glycerate + N,N,N-trimethyl-5-aminovalerate
	True Unaffected	True Affected
Predicted Unaffected	80	7
Predicted Affected	11	148
Step 5. 3-methylhistidine + N-acetyl-L-aspartic acid + glycerate + N,N,N-trimethyl-5-aminovalerate + alanine
	True Unaffected	True Affected
Predicted Unaffected	81	5
Predicted Affected	10	150
Step 6. 3-methylhistidine + N-acetyl-L-aspartic acid + glycerate + N,N,N-trimethyl-5-aminovalerate + alanine + O-sulfo-L-tyrosine
	True Unaffected	True Affected
Predicted Unaffected	81	4
Predicted Affected	10	151
